# Supplementary material for: Leptin receptor+ cells promote bone marrow innervation and regeneration by synthesizing nerve growth factor
Source: Nat Cell Biol. 2023 Nov 27;25(12):1746–57. doi: 10.1038/s41556-023-01284-9 (PMC10709146; doi:10.1038/s41556-023-01284-9)
Supplement: Supplementary file 3 — Statistical source data. [file 41556_2023_1284_MOESM3_ESM.xlsx]

## Sheet: Fig. 1a
Fig. 1a. The expression of neurotrophic factors by microarray analysis
3 mice per cell type from young adult mic, analyzed in 3 independent experiments (published in Nature 481:457, NCBI accession number GSE33158)
		Ngf
		Mouse 1
Experiment 1	Scf-GFP+ stromal cells	714.306
		Bdnf
		Mouse 1
Experiment 1	Scf-GFP+ stromal cells	55.6328
		Nt3
		Mouse 1
Experiment 1	Scf-GFP+ stromal cells	102.186
		Nt4
		Mouse 1
Experiment 1	Scf-GFP+ stromal cells	52.1599
		Ngf
		Mouse 2
Experiment 2	Scf-GFP+ stromal cells	1208.14
		Bdnf
		Mouse 2
Experiment 2	Scf-GFP+ stromal cells	56.7409
		Nt3
		Mouse 2
Experiment 2	Scf-GFP+ stromal cells	59.2207
		Nt4
		Mouse 2
Experiment 2	Scf-GFP+ stromal cells	64.9137
		Ngf
		Mouse 3
Experiment 3	Scf-GFP+ stromal cells	314.338
		Bdnf
		Mouse 3
Experiment 3	Scf-GFP+ stromal cells	52.1683
		Nt3
		Mouse 3
Experiment 3	Scf-GFP+ stromal cells	41.1654
		Nt4
		Mouse 3
Experiment 3	Scf-GFP+ stromal cells	63.5037
		Ngf
		Mouse 4
Experiment 4	Col1a1-GFP+ osteoblasts	84.8349
		Bdnf
		Mouse 4
Experiment 4	Col1a1-GFP+ osteoblasts	64.0333
		Nt3
		Mouse 4
Experiment 4	Col1a1-GFP+ osteoblasts	46.9939
		Nt4
		Mouse 4
Experiment 4	Col1a1-GFP+ osteoblasts	67.0352
		Ngf
		Mouse 5
Experiment 5	Col1a1-GFP+ osteoblasts	114.063
		Bdnf
		Mouse 5
Experiment 5	Col1a1-GFP+ osteoblasts	64.7618
		Nt3
		Mouse 5
Experiment 5	Col1a1-GFP+ osteoblasts	76.3411
		Nt4
		Mouse 5
Experiment 5	Col1a1-GFP+ osteoblasts	66.6374
		Ngf
		Mouse 6
Experiment 6	Col1a1-GFP+ osteoblasts	82.2695
		Bdnf
		Mouse 6
Experiment 6	Col1a1-GFP+ osteoblasts	76.5328
		Nt3
		Mouse 6
Experiment 6	Col1a1-GFP+ osteoblasts	73.3702
		Nt4
		Mouse 6
Experiment 6	Col1a1-GFP+ osteoblasts	86.7721
		Ngf
		Mouse 7
Experiment 7	VE-cadherin+ endothelial cells	70.6805
		Bdnf
		Mouse 7
Experiment 7	VE-cadherin+ endothelial cells	47.7568
		Nt3
		Mouse 7
Experiment 7	VE-cadherin+ endothelial cells	44.6528
		Nt4
		Mouse 7
Experiment 7	VE-cadherin+ endothelial cells	58.3058
		Ngf
		Mouse 8
Experiment 8	VE-cadherin+ endothelial cells	63.0365
		Bdnf
		Mouse 8
Experiment 8	VE-cadherin+ endothelial cells	53.3222
		Nt3
		Mouse 8
Experiment 8	VE-cadherin+ endothelial cells	51.4748
		Nt4
		Mouse 8
Experiment 8	VE-cadherin+ endothelial cells	85.0927
		Ngf
		Mouse 9
Experiment 9	VE-cadherin+ endothelial cells	67.9058
		Bdnf
		Mouse 9
Experiment 9	VE-cadherin+ endothelial cells	54.0955
		Nt3
		Mouse 9
Experiment 9	VE-cadherin+ endothelial cells	47.7887
		Nt4
		Mouse 9
Experiment 9	VE-cadherin+ endothelial cells	73.151
		Ngf
		Mouse 10
Experiment 10	WBM	62.0726
		Bdnf
		Mouse 10
Experiment 10	WBM	63.5534
		Nt3
		Mouse 10
Experiment 10	WBM	57.7437
		Nt4
		Mouse 10
Experiment 10	WBM	72.8803
		Ngf
		Mouse 11
Experiment 11	WBM	88.899
		Bdnf
		Mouse 11
Experiment 11	WBM	56.3527
		Nt3
		Mouse 11
Experiment 11	WBM	39.5506
		Nt4
		Mouse 11
Experiment 11	WBM	72.5284
		Ngf
		Mouse 12
Experiment 12	WBM	60.0251
		Bdnf
		Mouse 12
Experiment 12	WBM	63.5621
		Nt3
		Mouse 12
Experiment 12	WBM	50.313
		Nt4
		Mouse 12
Experiment 12	WBM	67.6803

## Sheet: Fig. 1b
Fig. 1b. The expression of neurotrophic factors by RNA-seq analysis
2 mice per cell type at 2 months of age, analyzed in 2 independent experiments (published in eLife 8:e42274, NCBI accession number PRJNA914703)
		Ngf
		Mouse 1
Experiment 1	PDGFRa+ stromal cells	23.5281
		Bdnf
		Mouse 1
Experiment 1	PDGFRa+ stromal cells	0
		Nt3
		Mouse 1
Experiment 1	PDGFRa+ stromal cells	0.796521
		Nt4
		Mouse 1
Experiment 1	PDGFRa+ stromal cells	0
		Ngf
		Mouse 2
Experiment 2	PDGFRa+ stromal cells	37.1272
		Bdnf
		Mouse 2
Experiment 2	PDGFRa+ stromal cells	0
		Nt3
		Mouse 2
Experiment 2	PDGFRa+ stromal cells	0
		Nt4
		Mouse 2
Experiment 2	PDGFRa+ stromal cells	0
		Ngf
		Mouse 3
Experiment 3	VE-cadherin+ VE-cadherin+ endothelial cells	0
		Bdnf
		Mouse 3
Experiment 3	VE-cadherin+ endothelial cells	0.027045
		Nt3
		Mouse 3
Experiment 3	VE-cadherin+ endothelial cells	0
		Nt4
		Mouse 3
Experiment 3	VE-cadherin+ endothelial cells	0
		Ngf
		Mouse 4
Experiment 4	VE-cadherin+ endothelial cells	0
		Bdnf
		Mouse 4
Experiment 4	VE-cadherin+ endothelial cells	0
		Nt3
		Mouse 4
Experiment 4	VE-cadherin+ endothelial cells	0
		Nt4
		Mouse 4
Experiment 4	VE-cadherin+ endothelial cells	0
		Ngf
		Mouse 5
Experiment 5	WBM	0
		Bdnf
		Mouse 5
Experiment 5	WBM	0
		Nt3
		Mouse 5
Experiment 5	WBM	0
		Nt4
		Mouse 5
Experiment 5	WBM	0
		Ngf
		Mouse 6
Experiment 6	WBM	0
		Bdnf
		Mouse 6
Experiment 6	WBM	1.88729
		Nt3
		Mouse 6
Experiment 6	WBM	0
		Nt4
		Mouse 6
Experiment 6	WBM	0

## Sheet: Fig. 1e
Fig. 1e. Ngf expression by various cell clusters in bone marrow
Ngf expression in adult bone marrow cell clusters (data previously published in Dev Cell 58:348, NCBI accession code PRJNA835050)
Chondro-1	Chondro-2	Chondro-3	Chondro-4	EC-arteriolar	EC-sinusoidal	Fibro-1	Fibro-2	Fibro-3	Fibro-4	LepR+	LepR+_Oln+	OLC-1	OLC-2	Schwann	SMA+_pericytes
0	0	0	0	0	0	0	0	0	0	0	0	0	0	0	0
0	0	0	0	0	0	0	0	0	0	2.13288	0	0	0	0	0
0	0	0	0	0	0	0	0	0	0	0	0	0	0	0	0
0	0	0	0	0	0	0	0	0	0	0	0	0	0	0	0
0	0	0	0	0	0	0	0	0	0	0	0	0	0	0	2.01532
0	0	0	0	0	0	0	0	0	0	0	0	0	0	0	1.4556
0	0	0	0	0	0	0	0	0	0	0.83605	0	0	0	0	0
0	0	0	0	0	0	0	0	0	0	0	0	0	0	0	0
0	0	0	0	0	0	0	0	0	0	0	0	0	0	3.79363	3.21027
0	0	0	0	0	0	0	0	0	0	2.54518	0	0	0	0	0
0	0	0	0	0	0	0	0	0	0	0.943752	0	0	0	0	0
0	0	0.680411	0	0	0	0	0	0	0	2.97885	0	0	0	0	0
0	0	0	0	0	0	0	0	0	0	0	0	0	0	0	0
0	0	0	0	0	0	0	0	0	0.642859	0	0	0	0	0	0
0	0	0	0	0	0	0	0	0	0	0	0	0	0	0	0
0	0	0	0	0	0	0	0	0	0	0	0	0	0	0	0
0	0	0	0	0	0	0	0	0	0	0	0	0	1.55545	0	0
0	0	0	0	0	0	0	0	0	0	0	0	0	0	0	0
0	0	0	0	0	0	0	0	0	0	0	0	0	0	0	1.60565
0	0	0	0	0	0	0	0	0	0	0	0	0	0	0	10.2881
0	0	0	0	0	0	0	0	0	0	0	0	0	1.56031	0	0
0	0	0	0	0	0	0	0	0	0	0	0	0	0	0	0
0	0	0	0	0	0	0	0	0	0	0	0	0	0.730247		0
0	0	0	0	0	0	0	0	0	0	0	0	0	0		0
0	0	0	0	0	0	0	0	0	0	0	0	0	0		0
0	0	0.854701	0	0	0	0	0	0	0	1.52648	0	0	0		0
0	0	0	0	0	0	0	0	0	0	0	0	0	0		0
0	0	0.304562	0	0	0	0	0	0	0	0	0	0	0		0
0	0	0	0	0	0	0.791891	0	0	0	0	0	0	2.96501		0
0	0	0	0	0	0	0	0	0	0	0	0	0	0		3.08737
0	0	0	0	0	0	0	0	0	2.09717	0	0	0	0		1.89466
0	0	0	0	0	0	0	0	1.17841	0	1.26167	0	0			8.18107
0	0	0	0	0	0	0	0	0	0	0	0	0			0
0	0	0	0	0	0	0	0	0	0	0	0	0			0.90009
0	0	0.646621	0	0	0	0	0	0	0	0	0	0			1.99461
0	0	0	0	0	0	0	0	0	0	0	0	0			0
0	0	0	0	0	0	0	0	0	0	0	0	0			0
0	0	0	0	0	0	0	0	0.411658	0	0	0	0			0
0	0	0	0	0	0	0	0	0	0	0	0	0
0	0	0	0	0	0	0	0	0	0	0	0	0
0	0	0	0	0	0	0	0	0	0	0	0	0
0	0	0	0	0	0	0	0	0	0	0	0	0
0	0	0	0	0	0	0	0	0	0	1.18835	0	0
0	0	0	0	0	0	0	0	0	0	0	0	0
0	0	0	0	0	0	0	0	0	0	0	0	0
0	0	0	0	0	0	0	0	0	0	0	0	0
0	0	0	0	0	0	0	0	0	0	0	0	0
0	0	0	0	0	0	0	0	0	0	0	0	0
0	0	0	0	0	0	0	0	0	0	0	0	0
0	0	0	0	0	0	0	0	0	0	1.75285	0	0
0	0	0	0	0	0	0	0	0	0	0	0	0
0	0	0	0	0	0	0	0	1.36659	0	0	0	0
0	0	0	0	0	0	0	1.93592	0	0	0	0	0
0	0	0	0	0	0	0	0	0	0	0	0	0
0	0	0	0	0	0	0	0	0	0	0	0	0
0	0	0	0	0	0	0	0	0	0	0	5.03525	0
0	0	0	0	0	0	0	0	0	0	0	0	0
0	0	0	0	0	0	0	0	0	0	0	0	0
0	0	0	0	0	0	0	0	0	0	0	0	0
0	0	0	0	0	0	0	0	0	0	1.27894	0	0
0	0	0	0	0	0	0	0	0.68937	0	0	0	0
0	0	0	0	0	0	0	0	0	0	0	0	0
0	0	0	0	0	0	0	0	0	0	1.03745	1.35999	0
0	0	0	0	0	0	0	0	0	0	0	0	0
0	0	0	0	0	0	0	0	0	0	0	0	0
0	0	0	0	0	0	0	0	0	0	0	1.00503	0
0	0	0	0	0	0	0	0	0	0	0	0	0
0	0	0	0	0	0	0	0	0	0	0	0	0
0	0	0	0	0	0	0	0	0	0	0	0	0
0	1.11632	0	0	0	0.807885	0	0	0	0	0	0	0
0	0	0	0	0	0	0	0	0	0	0	0	0
0	0	0	0	0	0	0	0	0	0	0	0	0
0	0	0	0	0	0	0	0	0	0	0	0	0
0	0	0	0	0	0	0	0	0	0	0	0	0
0	0	0	0	0	0	0	0	0	0	0	0	0
0	0	0	0	0	0	0	0	0	0	1.45412	0	0
0	0	0	0	0	0	0	0	0	0	0	0	0
0	0	0	0	0	0	0	0	0	0	0	0	0
0	0	0	0	0	0	0	0	0	0.863521	0	0.987557	0
0	0	0	0	0	0	0	0	0	0	0	0	0
0	0	0	0	0	0	0	0	0	0	0	0	0
0	0	0	0	0	0	0	0	0	0	0	0	0
0	0	0	0	0	0	0	0	0	0	0	0	0
0	0	0	0	0	0	0	0	0	0	0	0	0
0	0	0	0	0	0	0	0	0	0	0	0	0
0	0	0	0	0	0	0	0	0	0	0	0	0
0	0	0	0	0	0	0	0	0	0	0	0	0
0	0	0	0	0	0	0	0	0	0	0	0	0
0	0	0	0	0	0	0	0	0	0	0	0	0
0	0	0	0	0	0	0	0	0	0	0.894614	0	0
0	0	0	0	0	0	0	0	0	0	0	0	0
0	0	0	0	0	0	0	0		0	0	0	0
0	0	0	0	0	0	0	0		0	0	0	0
0	0	0	0	0	0	0	0		0	2.03645	0	0
0	0	0	0	0	0	0	0		0	0	0	0
0	0	0	0	0	0	0	0		0	0	0	0
0	0	0	0	0	0	0	0		0	2.31267	0	0
0	0	0	0	0	0	0	0		0	0	0	0
0	0	0	0	0	0	0	0		0	0	0	0
0	0	0	0	0	0	0	0		0	0		0
0	0	0	0	0	0	0	0		0	0		0
0	0	0	0	0	0	0	0		0	0.944644		0
0	0	0	0	0	0	0	0		0	0		0
0	0	0	0	0	0	0	0		0	0		0
0	0	0	0	0	0	0	0		0	0		0
0	0	0	0	0	0	0	0		0	0		0
0	0	0	0	0	0	0	0		0	0		0
0	0	0	0	0	0	0	0		0	0		0
0	0	0	0	0	0	0	0		0	0
0	0	0	0	0	0	0	0		0	0
0	0	0	0	0	0	0	0		0	0
0	0	0	0	0	0	0	0		0	0
0	0	0	0	0	0	0	0		0	0
0	0	0	0	0	0	0	0		0	0
0	0	0	0	0	0	0	0		0	0
0	0	0	0	0	0	0	0		0	1.57754
0	0	0	0	0	0	0	0		0	0
0	0	0	0	0	0	0	0		0	0
0	0	0	0	0	0	0	0		0	0
0	0	0	0	0	0	0	0		0	0
0	0	0	0	0	0	0	0		0	0
0	0	0	0	0	0	0	0		0	0
0	0	0	0	0	0	0	0		0	0
0	0	0	0	0	0	0	0		0	1.54226
0	0	0	0	0	0	0	0		0	0
0	0	0	0	0	0	0	0		0	0
0	0	0	0	0	0	0	0		0	0
0	0	0	0	0	0	0	0		0	0
0	0	0	0	0	0	0	0		0	1.45075
0	0	0	0	0	0	0	0		0	1.46434
0	0	0	0	0	0	0	0		0	0
0	0	0	0	0	0	0	0		0	0
0	0	0	0	0	0	0	0		0	0
0	0	0	0	0	0	0	0		0	0
0	0	0	0	0	0	0	0		0	2.05339
0	0	0	0	0	0	0	0		0	0.645453
0	0	0	0	0	0	0	0		0	0
0	0	0	0	0	0	0	0		0	0
0	0	0	0	0	0	0	0		0	0
0	0	0	0	0	0	0	0		0	0
0	0	0	0	0	0	0	0		0	0
0	0	0	0	0	0	0	0		0	0
0	0	0	0	0	0	0	0		0	0
0	0	0	0	0	0	0			0	0
0	0	0	0	0	0	0			0	0
0	0	0	0	0	0	0			0	0
0	0	0	0	0	0	0			0	0.910332
0	0	0	0	0	0	0			0	0
0	0	0	0	0	0	0			0	0
0	0	0	0	0	0	0			0	0
0	0	0	0	0	0	0			0	0
0	0	0	0		0	0			0	0
0	0	0	0		0	0			0	0
0	0	0	0		0	0			0	0
0	0	0	0		0	0			0	0
0	0	0	0		0	0			0	0
0	0	0	0		0	0			0	0
0	0	0	0		0	0			0	0
0	0	0	0		0	0			0	0
0	1.04515	0	0		0	0			0	0
0	0	0	0		0	0			0	0
0	0	0	0		0	0			0	0
0	0	0	0		0	0			0	1.3508
0	0	0	0		0	0			0	0
0	0	0	0		0	0			0	0
0	0	0	0		0	0			0	7.15308
0	0	0	0		0	0			0	0
0	0	0	0		0	0			0	1.23594
0	0	0	0		0	0			0	0
0	0	0	0		0	0				0
0	0	0	0		0	0				1.35245
0	0	0	0		0	0				1.00929
0	0	0	0		0	0				0
0	0	0	0		0	0				0
0	0	0	0		0	0				0
0	0	0	0		0	0				0
0	0	0	0		0	0				0
0	0	0	0		0	0				0
0	0	0	0		0	0				0
0	0	0	0		0	0				0
0	0	0	0		0	0				0
0	0	0	0		0	0				3.32742
0	0	0	0		0	0				0
0	0	0	0		0	0				0
0	0	0	0		0	0				1.30022
0	0	0	0		0	0				0
0	0	0	0		0	0				0
0	0	0	0		0	0				0.726216
0	0	0	0		0	0				0
0	0	0	0		0	0				0.867077
0	0	0	0		0	0				0
0	0	0	0		0	0				0
0	0	0	0		0	0				0
0	0	0	0		0	0				2.73973
0	0	0	0		0	0				0
0	0	0	0		0	0				0
0	0	0	0		0	0				0
0	0	0	0		0	0				0
0	0	0	0		0	0				1.47297
0	0	0	0		0	0				0
0	0	0	0		0	0				0
0	0	0.431351	0		0	0				0
0	0	0	0		0	0				0
0	0	0	0		0	0				0
0	0	0	0		0	0				0
0	0	0	0		0	0				0
0	0	0	0		0	0				1.20758
0	0	0	0		0	0				0.733299
0	0	0	0		0	0				0
0	0	0	0		0	0				1.83993
0	0	0	0		0	0				2.2309
0	0	0	0		0	0				0
0	0	0	0		0	0				0
0	0	0	0		0	0				0
0	0.704573	0	0		0	0				0
0	0	0	0		0	0				1.7452
0	0	0	0		0	0				0
0	0	0	0		0	0				0
0	0	0	0		0	0				0
0	0	0	0		0	0				0
0	0	0	0		0	0				0
0	0	0	0		0	0				0
0	0	0	0		0	0				0
0	0	0	0		0	0				0
0	0	0	0		0	0				1.17702
0	0	0	0		0	0				0
0	0	0	0		0	0				0
0	0	0	0		0	0				0
0	0	0	0		0	0				0
0	0	0	0		0	0				0
0	0	0	0		0	0				0
0	0	0	0		0	0				0
0	0	0	0		0	0				0
0	0	0	0		0	0				0
0	0	0	0		0	0				2.69397
0	0	0	0		0	0				2.11461
0	0	0	0		0	0				1.80115
0	0	0	0		0	0				0
0	0	0	0		0	0				1.44383
0	0	0	0		0	0				0
0	0	0	0		0	0				0
0	0	0	0		0	0				0
0	0	0	0		0	0				0
0	0	0	0		0	0				0
0	0	0	0		0	0				0
0	0	0	0		0	0				0
0	0	0	0		0	0				0
0	0	0	0		0	0				0
0	0	0	0		0	0				0
0	0	0	0		0	0				0
0	0	0	0		0	0				0
0	0	0	0		0	0				0
0	0	0	0		0	0				0
0	0	0	0		0	0				0.662076
0	0	0	0		0	0				0
0	0	0	0		0	0				0
0	0	0	0		0	0				0
0	0	0	0		0	0				0.95584
0	0	0	0		0	0				0
0	0	0	0		0	0				0
0	0	0	0		0	0				0
0	0	0	0		0	0				0
0	0	0	0		0	0				0
0	0	0	0		0	0				0
0	0	0	0		0	0				1.74095
0	0	0	0		0	0				0
0	0	0	0		0	0				5.59754
0	0	0	0		0	0				0
0	0	0	0		0	0				0
0	0	0	0		0	0				0
0	0	0	0		0	0				0
0	0	0	0		0	0				0
0	0	0	0		0	0				0
0	0	0	0		0	0				0
0	0	0	0		0	0				0
0	0	0	0		0	0				1.80375
0	0	0	0		0	0				0
0	0	0	0		0	0				0
0	0	0	0		0	0				2.38949
0	0	0	0		0	0				0
0	0	0	0		0	0				0
0	0	0	0		0	0				0
0	0	0	0		0	0				0
0	0.532141	0	0		0	0				0
0	0	0	0		0	0				0
0	0	0	0		0	0				0.678748
0	0	0	0		0	0				0
0	0	0	0		0	0				0
0	0	0	0		0	0				0
0	0	0	0		0	0				0
0	0	0	0		0	0				0
0	0	0	0		0	0				0
0	0	0	0		0	0				0
0	0	0	0		0	0				0
0	0	0	0		0	0				0
0	0	0	0		0	0				0
0	0	0	0		0	0				0
0	0	0	0		0	0				0
0	0	0	0		0	0				0
0	0	0	0		0	0				0
0	0	0	0		0	0				1.57035
0	0	0	0		0	0				1.51791
0	0	0	0		0	0				0
0	0	0	0		0	0				0
0	0	0	0		0	0				1.60411
0	0	1.11894	0		0	0				0
0	0	0	0		0	0				4.23549
0	0	0	0		0	0				0
0	0	0	0		0	0.58045				0
0	0	0	0		0	0				0
0	0	0	0		0	0				0
0	0	0	0		0	0				0
0	0	0	0		0	0				0
0	0		0		0	0				0
0	0		0		0	0				0
0	0		0		0	0				0
0	0		0		0	0				0
0	0		0		0	0				0
0	0		0		0	0				0
0	0		0		0	0				0
0	0		0		0	0				0
0	0		0		0	0				0
0	0		0		0	0				0
0	0				0	0				0
0	0				0	0				0
0	0				0	0				0
0	0				0	0				0
0	0				0	0				0
0	0.540132				0	0				0
0	0				0	0				0
0	0				0	0				1.44739
0	0				0	0				0
0	0				0	0				0
0	1.38514				0	0				0
0	0				0	0				0
0	0				0	0				0
0	0				0	0				0
0	0				0	0				0
0	0				0	0				0
0	0				0	0				3.10366
0	0				0	0				0
0	0				0	0				0
0	0				0	0				0
0	0				0	0				0
0	0				0	0				0
0	0				0	0				0
0	0				0	0				0
0	0				0	0				0
0	0				0	0				0.979528
0	0				0	0				0
0	0				0	0				0
0	0				0	0				0
0	0				0	0				1.7671
0	0				0	0				0
0	0				0	0				1.46359
0	0				0	0				0
0	0				0	0				0
0	0				0	0				0
0	0				0	0				0
0	0				0	0				0
0	0				0	0				0
0	0				0	0				0
0	0				0	0				0
0	0				0	0				0
0	0				0	0				0
0	0				0	0				0
0	0				0	0				0
0	0				0	0				1.85494
0	0				0	0				0
0	0				0	0				0
0	0				0	0				0
0	0				0	0				0
0	0				0	0				0
0	0				0	0.758208				0
0	0				0	0				0
0	0				0	0				0
0	0				0	0				0
0	0				0	0				0
0	0				0	0				0
0	0				0	0				0
0	0				0	0				0
0	0				0	0				0
0	0				0	0				0
0	0				0					2.03832
0	0				0					0
0	0				0					0
0	0				0					0
0	0				0					0
0	0				0					0
0	0				0					0
0	0				0					0
0	0				0					0
0	0				0					2.1395
0	0				0					0
0	0				0					0
0	0				0					0
0	0				0					0
0	0				0					0
0	0				0					0
0	0				0					0
0	0				0					0
0	0				0					0
0	0				0					0
0	0				0					0
0	0				0					0
0	0				0					0
0	0				0					0
0	0				0					0
0	0				0					0
0	0				0					0
0	0				0					1.98491
0	0				0					0
0	0				0					1.2335
0	0				0					0
0	0				0					0
0	0				0					0
0	0				0					1.50105
0	0				0					0
0	0				0					0
0	0				0					0
0	0				0					0.815727
0	0				0					0
0	0				0					1.27016
0	0				0					2.08203
0	0				0					0
0	0				0					0
0	0				0					0.904568
0	0				0					0
0	0				0					0
0	0				0					1.65289
0	0				0					0
0	0				0					0
0	0				0					0
0	0				0					0
0	0				0					0
0	0				0					0
0	0				0					0
0	0				0					0
0	0				0					0
0	0				0					0
0	0				0					0
0	0				0					0
0	0				0					0
0	0				0					0
0	0				0					0
0	0				0					0
0	0				0					0
0	0				0					0
0					0					1.64935
0					0					0.701213
0					0					1.41123
0					0					2.82725
0					0					0
0					0					0
0					0					0
0					0					0
0					0					1.61212
0					0					0
0					0					0
0					0					0
0					0					2.60146
0					0					0
0					0					0
0					0					1.34336
0					0					0
0					0					0
0					0					0
0					0					0
0					0					0
0					0					0
0					0					0
0					0					0
0					0					0
0					0					0
0					0					0
0					0					0
0					0					1.22429
0					0					0
0					0					0
0					0					0
0					0					0
0					0					0
0					0					0
0					0					1.25392
0					0					0
0					0					0
0					0					0
0					0					0
0					0					0
0					0					0
0					0					0
0					0					0
0					0					0
0					0					0
0					0					1.80766
0					0					1.04745
0					0					0
0					0					0
0					0					0
0					0
0					0
0					0
0					0
0					0
0					0
0					0
0					0
0					0
0					0
0					0
0					0
0					0
0					0
0					0
0					0
0					0
0					0
0					0
0					0
0					0
0					0
0					0
0					0
0					0
0					0
0					0
0					0
0					0
0					0
0					0
0					0
0					0
0					0
0					0
0					0
0					0
0					0
0					0
0					0
0					0
0					0
0					0
0					0
0					0
0					0
0					0
0					0
0					0
0					0
0					0
0					0
0					0
0					0
0					0
0					0
0					0
0					0
0					0
0					0
0					0
0					0
0					0
0					0
0					0
0					0
0					0
0					0
0					0
0					0
0					0
0					0
0					0
0					0
0					0
0					0
0					0
0					0
0					0
0					0
0					0
0					0
0					0
0					0
0					0
0					0
0					0
0					0
0					0
0					0
0					0.808473
0					0
0					0
0					0
0					0
0					0
0					0
0					0
0					0
0					0
0					0
0					0
0					0
0					0
0					0
0					0
0					0
0					0
0					0
0					0
0					0
0					0
0					0
0					0
0					0
0					0
0					0
0					0
0					0
0					0
0					0
0					0
0					0
0					0
0					0
0					0
0					0
0					0
0					0
0					0
0					0
0					0
0					0
0					0
0					0
0					0
0					0
0					0
0					0
0					0
0					0
0					0
0					0
0					0
0					0
0					0
0					0
0					0
0					0
0					0
0					0
0					0
0					0
0					0
0					0
0					0
0					0
0					0
0					0
0					0
0					0
0					0
0					0
0					0
					0
					0
					0
					0
					0
					0
					0
					0
					0
					0
					0
					0
					0
					0
					0
					0
					0
					0
					0
					0
					0
					0
					0
					0
					0
					0
					0
					0
					0
					0
					0
					0
					0
					0
					0
					0
					0
					0
					0
					0
					0
					0
					0
					0
					0
					0
					0
					0
					0
					0
					0
					0
					0
					0
					0
					0
					0
					0
					0
					0
					0
					0
					0
					0
					0

## Sheet: Fig. 1f
Fig. 1f. The expression of Ngf by qRT-PCR analysis
3 mice per cell type at 2 months of age, analyzed in 3 independent experiments
	LepR+ cells
	Mouse 1
Experiment 1	7535
	NG2-DsRed+ cells
	Mouse 4
Experiment 1	10927
	Col1a1-GFP+ osteoblasts
	Mouse 7
Experiment 1	11
	VE-cadherin+ endothelial cells
	Mouse 10
Experiment 1	0.5
	WBM cells
	Mouse 13
Experiment 1	1
	LepR+ cells
	Mouse 2
Experiment 2	4621
	NG2-DsRed+ cells
	Mouse 5
Experiment 2	9720
	Col1a1-GFP+ osteoblasts
	Mouse 8
Experiment 2	20
	VE-cadherin+ endothelial cells
	Mouse 11
Experiment 2	1.1
	WBM cells
	Mouse 14
Experiment 2	1
	LepR+ cells
	Mouse 3
Experiment 3	7597
	NG2-DsRed+ cells
	Mouse 6
Experiment 3	4950
	Col1a1-GFP+ osteoblasts
	Mouse 9
Experiment 3	8.5
	VE-cadherin+ endothelial cells
	Mouse 12
Experiment 3	1.3
	WBM cells
	Mouse 15
Experiment 3	1

## Sheet: Fig. 1h
Fig. 1h. Ngf-mScarlet+ cell frequency in enzymatically dissociated whole bone marrow cells
4 mice per genotype at 2-4 months of age analyzed in 4 independent experiments
	Frequency of Ngf-mScarlet+ cells in bone marrow from Ngf-mScarlet mice
	Mouse 1
Experiment 1	0.12
	Percentage of Ngf-mScarlet+ cells that express LepR
	Mouse 1
Experiment 1	92.7
	Frequency of Ngf-mScarlet+ cells in bone marrow from wild-type mice
	Mouse 5
Experiment 1	0.0011
	Frequency of Ngf-mScarlet+ cells in bone marrow from Ngf-mScarlet mice
	Mouse 2
Experiment 2	0.11
	Percentage of Ngf-mScarlet+ cells that express LepR
	Mouse 2
Experiment 2	92.6
	Frequency of Ngf-mScarlet+ cells in bone marrow from wild-type mice
	Mouse 6
Experiment 2	0.0008
	Frequency of Ngf-mScarlet+ cells in bone marrow from Ngf-mScarlet mice
	Mouse 3
Experiment 3	0.069
	Percentage of Ngf-mScarlet+ cells that express LepR
	Mouse 3
Experiment 3	90.3
	Frequency of Ngf-mScarlet+ cells in bone marrow from wild-type mice
	Mouse 7
Experiment 3	0.0009
	Frequency of Ngf-mScarlet+ cells in bone marrow from Ngf-mScarlet mice
	Mouse 4
Experiment 4	0.048
	Percentage of Ngf-mScarlet+ cells that express LepR
	Mouse 4
Experiment 4	79.8
	Frequency of Ngf-mScarlet+ cells in bone marrow from wild-type mice
	Mouse 8
Experiment 4	0.0009

## Sheet: Fig. 1i
Fig. 1i. Ngf-mScarlet+LepR+ cell frequency in enzymatically dissociated whole bone marrow cells
4 mice per genotype at 2-4 months of age analyzed in 4 independent experiments
	Frequency of LepR+ cells in bone marrow
	Mouse 1
Experiment 1	0.17
	Percentage of LepR+ cells that express Ngf-mScarlet
	Mouse 1
Experiment 1	87.3
	Frequency of LepR+ cells in bone marrow
	Mouse 2
Experiment 2	0.14
	Percentage of LepR+ cells that express Ngf-mScarlet
	Mouse 2
Experiment 2	90.3
	Frequency of LepR+ cells in bone marrow
	Mouse 3
Experiment 3	0.16
	Percentage of LepR+ cells that express Ngf-mScarlet
	Mouse 3
Experiment 3	85
	Frequency of LepR+ cells in bone marrow
	Mouse 4
Experiment 4	0.13
	Percentage of LepR+ cells that express Ngf-mScarlet
	Mouse 4
Experiment 4	64.6
