# Supplementary material for: Leptin receptor+ cells promote bone marrow innervation and regeneration by synthesizing nerve growth factor
Source: Nat Cell Biol. 2023 Nov 27;25(12):1746–57. doi: 10.1038/s41556-023-01284-9 (PMC10709146; doi:10.1038/s41556-023-01284-9)
Supplement: Supplementary file 4 — Statistical source data. [file 41556_2023_1284_MOESM4_ESM.xlsx]

## Sheet: Fig. 2a
Fig. 2a. NGF protein levels in bone marrow serum when Ngf was deleted in various cell types
4-8 mice of each genotype at 6-8 months of age in 4 independent experiments
	Ngf flox/∆ control			Table Analyzed	1Factor_unpaired_Value
	Mouse 1			Data sets analyzed	A-E
Experiment 1	0.55
				ANOVA summary
	LepR-Cre; Ngf flox/∆			F	126.6
	Mouse 2			P value	2.2937e-11
Experiment 1	0.04			P value summary	****
				Significant diff. among means (P < 0.05)?	Yes
	NG2-creER; Ngf flox/∆			R squared	0.9712
	Mouse 3
Experiment 1	0.47			Brown-Forsythe test
				F (DFn, DFd)	0.4609 (4, 15)
	Col2.3.1a1-creER; Ngf flox/∆			P value	0.7633
	Mouse 4			P value summary	ns
Experiment 1	0.49			Are SDs significantly different (P < 0.05)?	No
	GFAP-cre; Ngf flox/∆			Bartlett's test
	Mouse 5			Bartlett's statistic (corrected)	3.596
Experiment 1	0.5			P value	0.463372
				P value summary	ns
	Ngf flox/∆ control			Are SDs significantly different (P < 0.05)?	No
	Mouse 6
Experiment 2	0.47			ANOVA table	SS	DF	MS	F (DFn, DFd)
				Treatment (between columns)	0.6751	4	0.1688	F (4, 15) = 126.6
	LepR-Cre; Ngf flox/∆			Residual (within columns)	0.02	15	0.001333
	Mouse 7			Total	0.6951	19
Experiment 2	0.02
				Model comparison	SS	DF	Probability it is correct
	NG2-creER; Ngf flox/∆			Null H. All population means identical	0.6951	19	3.773e-011%
	Mouse 8			Alternative H: Distinct population means	0.02	15	100%
Experiment 2	0.38			Ratio of probabilities			0
				Difference in AICc			57.21
	Col2.3.1a1-creER; Ngf flox/∆
	Mouse 9			Normality of Residuals
Experiment 2	0.51			Test name	Statistics	P value	Passed normality test (alpha=0.05)?	P value summary
				D'Agostino-Pearson omnibus (K2)	0.3929	0.821645	Yes	ns
	GFAP-cre; Ngf flox/∆			Anderson-Darling (A2*)	0.1756	0.910791	Yes	ns
	Mouse 10			Shapiro-Wilk (W)	0.9778	0.902299	Yes	ns
Experiment 2	0.52			Kolmogorov-Smirnov (distance)	0.08876	0.1	Yes	ns
	Ngf flox/∆ control			Data summary
	Mouse 11			Number of treatments (columns)	5
Experiment 3	0.45			Number of values (total)	20
	LepR-Cre; Ngf flox/∆			Number of families	1
	Mouse 12			Number of comparisons per family	4
Experiment 3	0.05			Alpha	0.05
	NG2-creER; Ngf flox/∆			Dunnett's multiple comparisons test	Mean Diff.	95.00% CI of diff.	Below threshold?	Summary	Adjusted P Value	A-?
	Mouse 13			Ngf flox/∆ control vs. LepR-Cre; Ngf flox/∆	0.4575	0.3871 to 0.5279	Yes	****	<0.0001	B	LepR-Cre; Ngf flox/∆
Experiment 3	0.47			Ngf flox/∆ control vs. NG2-creER; flox/∆	0.05	-0.02043 to 0.1204	No	ns	0.206358	C	NG2-creER; flox/∆
				Ngf flox/∆ control vs. Col1a1-creER; flox/∆	0.005	-0.06543 to 0.07543	No	ns	0.998832	D	Col1a1-creER; flox/∆
	Col2.3.1a1-creER; Ngf flox/∆			Ngf flox/∆ control vs. GFAP-Cre; flox/∆	-0.04	-0.1104 to 0.03043	No	ns	0.373805	E	GFAP-Cre; flox/∆
	Mouse 14
Experiment 3	0.52			Test details	Mean 1	Mean 2	Mean Diff.	SE of diff.	n1	n2	q	DF
				Ngf flox/∆ control vs. Leprcre.+..Ngf.fl.-	0.4925	0.035	0.4575	0.02582	4	4	17.72	15
	GFAP-cre; Ngf flox/∆			Ngf flox/∆ control vs. NG2-creER; flox/∆	0.4925	0.4425	0.05	0.02582	4	4	1.936	15
	Mouse 15			Ngf flox/∆ control vs. Col1a1-creER; flox/∆	0.4925	0.4875	0.005	0.02582	4	4	0.1936	15
Experiment 3	0.53			Ngf flox/∆ contro lvs. GFAP-Cre; flox/∆	0.4925	0.5325	-0.04	0.02582	4	4	1.549	15
	Ngf flox/∆ control
	Mouse 16
Experiment 4	0.5
	LepR-Cre; Ngf flox/∆
	Mouse 17
Experiment 4	0.03
	NG2-creER; Ngf flox/∆
	Mouse 18
Experiment 4	0.45
	Col2.3.1a1-creER; Ngf flox/∆
	Mouse 19
Experiment 4	0.43
	GFAP-cre; Ngf flox/∆
	Mouse 20
Experiment 4	0.58

## Sheet: Fig. 2b
Fig. 2b. Bone marrow area occupied by peripheral nerves when Ngf was deleted in various cell types
4-8 mice of each genotype at 6-8 months of age in 4 independent experiments
	Ngf flox/∆ control		Table Analyzed	1Factor_unpaired_Value
	Mouse 1
Experiment 1	1.2		Kruskal-Wallis test
			P value	0.0018022
	LepR-Cre; Ngf flox/∆		Exact or approximate P value?	Approximate
	Mouse 9		P value summary	**
Experiment 1	0		Do the medians vary signif. (P < 0.05)?	Yes
			Number of groups	5
	NG2-creER; Ngf flox/∆		Kruskal-Wallis statistic	17.16
	Mouse 17
Experiment 1	1.05		Data summary
			Number of treatments (columns)	5
	Col1a1-creER; Ngf flox/∆		Number of values (total)	28
	Mouse 21
Experiment 1	1.1		Number of families	1
			Number of comparisons per family	4
	GFAP-cre; Ngf flox/∆		Alpha	0.05
	Mouse 25
Experiment 1	1.27		Dunn's multiple comparisons test	Mean rank diff.	Significant?	Summary	Adjusted P Value	A-?
			Ngf flox/∆ control vs. LepR-Cre; Ngf flox/∆	13.31	Yes	**	0.00413089	B	LepR-Cre; Ngf flox/∆
	Ngf flox/∆ control		Ngf flox/∆ control vs. NG2-creER; Ngf flox/∆	-0.5625	No	ns	>0.999999999999999	C	NG2-creER; Ngf flox/∆
	Mouse 2		Ngf flox/∆ control vs. Col1a1-creER; Ngf flox/∆	-1.813	No	ns	>0.999999999999999	D	Col1a1-creER; Ngf flox/∆
Experiment 2	1		Ngf flox/∆ control vs. GFAP-cre; Ngf flox/∆	-1.063	No	ns	>0.999999999999999	E	GFAP-cre; Ngf flox/∆
	LepR-Cre; Ngf flox/∆		Test details	Mean rank 1	Mean rank 2	Mean rank diff.	n1	n2	Z
	Mouse 10		Ngf flox/∆ control vs. LepR-Cre; Ngf flox/∆	17.81	4.5	13.31	8	8	3.281
Experiment 2	0		Ngf flox/∆ control vs. NG2-creER; Ngf flox/∆	17.81	18.38	-0.5625	8	4	0.1132
			Ngf flox/∆ control vs. Col1a1-creER; Ngf flox/∆	17.81	19.63	-1.813	8	4	0.3648
	NG2-creER; Ngf flox/∆		Ngf flox/∆ control vs. GFAP-cre; Ngf flox/∆	17.81	18.88	-1.063	8	4	0.2138
	Mouse 18
Experiment 2	1.23
	Col1a1-creER; Ngf flox/∆
	Mouse 22
Experiment 2	1.3
	GFAP-cre; Ngf flox/∆
	Mouse 26
Experiment 2	1.23
	Ngf flox/∆ control
	Mouse 3
Experiment 3	1.3
	LepR-Cre; Ngf flox/∆
	Mouse 11
Experiment 3	0
	NG2-creER; Ngf flox/∆
	Mouse 19
Experiment 3	1.1
	Col1a1-creER; Ngf flox/∆
	Mouse 23
Experiment 3	1.22
	GFAP-cre; Ngf flox/∆
	Mouse 27
Experiment 3	1
	Ngf flox/∆ control
	Mouse 4
Experiment 4	1.12
	LepR-Cre; Ngf flox/∆
	Mouse 12
Experiment 4	0
	NG2-creER; Ngf flox/∆
	Mouse 20
Experiment 4	1.22
	Col1a1-creER; Ngf flox/∆
	Mouse 24
Experiment 4	1.08
	GFAP-cre; Ngf flox/∆
	Mouse 28
Experiment 4	1.1
	Ngf flox/∆ control
	Mouse 5
Experiment 5	1.15
	LepR-Cre; Ngf flox/∆
	Mouse 13
Experiment 5	0
	Ngf flox/∆ control
	Mouse 6
Experiment 6	1.07
	LepR-Cre; Ngf flox/∆
	Mouse 14
Experiment 6	0
	Ngf flox/∆ control
	Mouse 7
Experiment 7	1.1
	LepR-Cre; Ngf flox/∆
	Mouse 15
Experiment 7	0
	Ngf flox/∆ control
	Mouse 8
Experiment 8	1.15
	LepR-Cre; Ngf flox/∆
	Mouse 16
Experiment 8	0

## Sheet: Fig. 2d
Fig. 2d. Bone marrow area occupied by peripheral nerves when Ngf was deleted in LepR+ cells
6 mice of each genotype per age in 6 independent experiments
		Ngf flox/∆ control		Table Analyzed	2Factor_unpaired_Percent
		Mouse 1
Experiment 1	2-month	1.2		Column A	Ngf flox/∆ control
				vs.	vs.
		LepR-Cre; Ngf flox/∆		Column B	LepR-Cre; Ngf flox/∆
		Mouse 2
Experiment 1	2-month	1.2		Test details
				Test name	Mann-Whitney test
		Ngf flox/∆ control		Comparison for each test	Compare ranks
		Mouse 3		Multiple comparisons	Set P value threshold
Experiment 1	6-month	1.2		Method	Holm-Šídák method
				Alpha	0.05
		LepR-Cre; Ngf flox/∆
		Mouse 4		Number of tests performed	2
Experiment 1	6-month	0		Number of rows omitted	0
		Ngf flox/∆ control			Below threshold?	P value	Mean rank of Ngf flox/∆ control	Mean rank of LepR-Cre; Ngf flox/∆	Mean rank diff.	Mann-Whitney U	Adjusted P Value
		Mouse 5		2month	No	0.722944	6.083	6.917	-0.8333	15.5	0.722944
Experiment 2	2-month	1.15		6month	Yes	0.0021645	9.5	3.5	6	0	0.00432432
		LepR-Cre; Ngf flox/∆
		Mouse 6
Experiment 2	2-month	1.22
		Ngf flox/∆ control
		Mouse 7
Experiment 2	6-month	1
		LepR-Cre; Ngf flox/∆
		Mouse 8
Experiment 2	6-month	0
		Ngf flox/∆ control
		Mouse 9
Experiment 3	2-month	1.3
		LepR-Cre; Ngf flox/∆
		Mouse 10
Experiment 3	2-month	1.17
		Ngf flox/∆ control
		Mouse 11
Experiment 3	6-month	1.3
		LepR-Cre; Ngf flox/∆
		Mouse 12
Experiment 3	6-month	0
		Ngf flox/∆ control
		Mouse 13
Experiment 4	2-month	1.08
		LepR-Cre; Ngf flox/∆
		Mouse 14
Experiment 4	2-month	0.98
		Ngf flox/∆ control
		Mouse 15
Experiment 4	6-month	1.12
		LepR-Cre; Ngf flox/∆
		Mouse 16
Experiment 4	6-month	0
		Ngf flox/∆ control
		Mouse 17
Experiment 5	2-month	1.1
		LepR-Cre; Ngf flox/∆
		Mouse 18
Experiment 5	2-month	1.16
		Ngf flox/∆ control
		Mouse 19
Experiment 5	6-month	1.25
		LepR-Cre; Ngf flox/∆
		Mouse 20
Experiment 5	6-month	0
		Ngf flox/∆ control
		Mouse 21
Experiment 6	2-month	1.08
		LepR-Cre; Ngf flox/∆
		Mouse 22
Experiment 6	2-month	1.12
		Ngf flox/∆ control
		Mouse 23
Experiment 6	6-month	1.1
		LepR-Cre; Ngf flox/∆
		Mouse 24
Experiment 6	6-month	0

## Sheet: Fig. 2e
Fig. 2e. Ngf transcript level in LepR+ cells when Ngf is deleted using LepR-cre
5 mice of each genotype per age in 5 independent experiments
		Ngf flox/∆ control		Table Analyzed	2Factor_paired Factor1_Fold
		Mouse 1
Experiment 1	2M	1		Column A	Ngf flox/∆ control
				vs.	vs.
		LepR-Cre; Ngf flox/∆		Column B	LepR-Cre; Ngf flox/∆
		Mouse 6
Experiment 1	2M	0.3		Test details
				Test name	Mann-Whitney test
		Ngf flox/∆ control		Comparison for each test	Compare ranks
		Mouse 1		Multiple comparisons	Set P value threshold
Experiment 1	6M	1		Method	Holm-Šídák method
				Alpha	0.05
		LepR-Cre; Ngf flox/∆
		Mouse 6		Number of tests performed	2
Experiment 1	6M	0.07		Number of rows omitted	0
		Ngf flox/∆ control			Below threshold?	P value	Mean rank of ngf.fl.fl.control	Mean rank of lepR.cre.ngf.fl.fl	Mean rank diff.	Mann-Whitney U	Adjusted P Value
		Mouse 2		2M	Yes	0.007937	8	3	5	0	0.01581
Experiment 2	2M	1		6M	Yes	0.007937	8	3	5	0	0.01581
		LepR-Cre; Ngf flox/∆
		Mouse 7
Experiment 2	2M	0.32
		Ngf flox/∆ control
		Mouse 2
Experiment 2	6M	1.2
		LepR-Cre; Ngf flox/∆
		Mouse 7
Experiment 2	6M	0.11
		Ngf flox/∆ control
		Mouse 3
Experiment 3	2M	1
		LepR-Cre; Ngf flox/∆
		Mouse 8
Experiment 3	2M	0.28
		Ngf flox/∆ control
		Mouse 3
Experiment 3	6M	0.92
		LepR-Cre; Ngf flox/∆
		Mouse 8
Experiment 3	6M	0.08
		Ngf flox/∆ control
		Mouse 4
Experiment 4	2M	1
		LepR-Cre; Ngf flox/∆
		Mouse 9
Experiment 4	2M	0.39
		Ngf flox/∆ control
		Mouse 4
Experiment 4	6M	0.87
		LepR-Cre; Ngf flox/∆
		Mouse 9
Experiment 4	6M	0.11
		Ngf flox/∆ control
		Mouse 5
Experiment 5	2M	1
		LepR-Cre; Ngf flox/∆
		Mouse 10
Experiment 5	2M	0.21
		Ngf flox/∆ control
		Mouse 5
Experiment 5	6M	1
		LepR-Cre; Ngf flox/∆
		Mouse 10
Experiment 5	6M	0.12

## Sheet: Fig. 2f
Fig. 2f. Effect of Ngf deletion in LepR+ cells on bone marrow and spleen cellularity
6 mice of each genotype per age in 6 independent experiments
		Ngf flox/∆ control		Table Analyzed	2Factor_paired Factor1_Count
		Mouse 1
Experiment 1	BM	1.06		Column A	Ngf flox/∆ control
				vs.	vs.
		LepR-Cre; Ngf flox/∆		Column B	LepR-Cre; Ngf flox/∆
		Mouse 7
Experiment 1	BM	1.03		Test details
				Test name	Unpaired t test
		Ngf flox/∆ control		Variance assumption	Individual variance for each row
		Mouse 1		Multiple comparisons	Set P value threshold
Experiment 1	Spleen	1.67		Method	Holm-Šídák method
				Alpha	0.05
		LepR-Cre; Ngf flox/∆
		Mouse 7		Number of tests performed	2
Experiment 1	Spleen	1.07		Number of rows omitted	0
		Ngf flox/∆ control			Below threshold?	P value	Mean of Ngf flox/∆ control	Mean of LepR-Cre; Ngf flox/∆	Difference	SE of difference	t ratio	df	Adjusted P Value
		Mouse 2		BM	No	0.873739	1.097	1.092	0.005	0.03067	0.163	10	0.908559
Experiment 2	BM	1.15		Spleen	No	0.697609	1.387	1.322	0.065	0.1625	0.3999	10	0.908559
		LepR-Cre; Ngf flox/∆
		Mouse 8
Experiment 2	BM	1.19
		Ngf flox/∆ control
		Mouse 2
Experiment 2	Spleen	1.53
		LepR-Cre; Ngf flox/∆
		Mouse 8
Experiment 2	Spleen	1.16
		Ngf flox/∆ control
		Mouse 3
Experiment 3	BM	1.07
		LepR-Cre; Ngf flox/∆
		Mouse 9
Experiment 3	BM	1.09
		Ngf flox/∆ control
		Mouse 3
Experiment 3	Spleen	1.14
		LepR-Cre; Ngf flox/∆
		Mouse 9
Experiment 3	Spleen	1
		Ngf flox/∆ control
		Mouse 4
Experiment 4	BM	1.11
		LepR-Cre; Ngf flox/∆
		Mouse 10
Experiment 4	BM	1.08
		Ngf flox/∆ control
		Mouse 4
Experiment 4	Spleen	1.03
		LepR-Cre; Ngf flox/∆
		Mouse 10
Experiment 4	Spleen	1.56
		Ngf flox/∆ control
		Mouse 5
Experiment 5	BM	1.16
		LepR-Cre; Ngf flox/∆
		Mouse 11
Experiment 5	BM	1.1
		Ngf flox/∆ control
		Mouse 5
Experiment 5	Spleen	1.57
		LepR-Cre; Ngf flox/∆
		Mouse 11
Experiment 5	Spleen	1.79
		Ngf flox/∆ control
		Mouse 6
Experiment 6	BM	1.03
		LepR-Cre; Ngf flox/∆
		Mouse 12
Experiment 6	BM	1.06
		Ngf flox/∆ control
		Mouse 6
Experiment 6	Spleen	1.38
		LepR-Cre; Ngf flox/∆
		Mouse 12
Experiment 6	Spleen	1.35

## Sheet: Fig. 2g
Fig. 2g. Effect of Ngf deletion in LepR+ cells on bone marrow hematopoietic stem and progenitor cell frequencies
6 mice of each genotype at 6-8 months of age in 6 independent experiments
		Ngf flox/∆ control		Table Analyzed	2Factor_paired Factor1_Percent
		Mouse 1
Experiment 1	HSC	0.008		Column A	Ngf flox/∆ control
				vs.	vs.
		LepR-Cre; Ngf flox/∆		Column B	LepR-Cre; Ngf flox/∆
		Mouse 2
Experiment 1	HSC	0.011		Test details
				Test name	Unpaired t test
		Ngf flox/∆ control		Variance assumption	Individual variance for each row
		Mouse 1		Multiple comparisons	Set P value threshold
Experiment 1	MPP	0.017		Method	Holm-Šídák method
				Alpha	0.05
		LepR-Cre; Ngf flox/∆
		Mouse 2		Number of tests performed	6
Experiment 1	MPP	0.015		Number of rows omitted	0
		Ngf flox/∆ control			Below threshold?	P value	Mean of Ngf flox/∆ control	Mean of LepR-Cre; Ngf flox/∆	Difference	SE of difference	t ratio	df	Adjusted P Value
		Mouse 1		HSC	No	0.405867	0.01433	0.01267	0.001667	0.001921	0.8678	10	0.925968
Experiment 1	GMP	0.75		MPP	No	0.787755	0.0125	0.01317	-0.0006667	0.002411	0.2766	10	0.932097
				GMP	No	0.628668	0.775	0.8067	-0.03167	0.06348	0.4989	10	0.932097
		LepR-Cre; Ngf flox/∆		MEP	No	0.522881	0.6667	0.6933	-0.02667	0.04028	0.6621	10	0.932097
		Mouse 2		CMP	No	0.489528	0.54	0.5633	-0.02333	0.03252	0.7174	10	0.932097
Experiment 1	GMP	0.8		CLP	No	0.179238	0.02267	0.01917	0.0035	0.002423	1.444	10	0.694294
		Ngf flox/∆ control
		Mouse 1
Experiment 1	MEP	0.75
		LepR-Cre; Ngf flox/∆
		Mouse 2
Experiment 1	MEP	0.67
		Ngf flox/∆ control
		Mouse 1
Experiment 1	CMP	0.55
		LepR-Cre; Ngf flox/∆
		Mouse 2
Experiment 1	CMP	0.6
		Ngf flox/∆ control
		Mouse 1
Experiment 1	CLP	0.023
		LepR-Cre; Ngf flox/∆
		Mouse 2
Experiment 1	CLP	0.018
		Ngf flox/∆ control
		Mouse 3
Experiment 2	HSC	0.014
		LepR-Cre; Ngf flox/∆
		Mouse 4
Experiment 2	HSC	0.012
		Ngf flox/∆ control
		Mouse 3
Experiment 2	MPP	0.017
		LepR-Cre; Ngf flox/∆
		Mouse 4
Experiment 2	MPP	0.016
		Ngf flox/∆ control
		Mouse 3
Experiment 2	GMP	0.86
		LepR-Cre; Ngf flox/∆
		Mouse 4
Experiment 2	GMP	0.86
		Ngf flox/∆ control
		Mouse 3
Experiment 2	MEP	0.65
		LepR-Cre; Ngf flox/∆
		Mouse 4
Experiment 2	MEP	0.79
		Ngf flox/∆ control
		Mouse 3
Experiment 2	CMP	0.52
		LepR-Cre; Ngf flox/∆
		Mouse 4
Experiment 2	CMP	0.53
		Ngf flox/∆ control
		Mouse 3
Experiment 2	CLP	0.029
		LepR-Cre; Ngf flox/∆
		Mouse 4
Experiment 2	CLP	0.02
		Ngf flox/∆ control
		Mouse 5
Experiment 3	HSC	0.017
		LepR-Cre; Ngf flox/∆
		Mouse 6
Experiment 3	HSC	0.015
		Ngf flox/∆ control
		Mouse 5
Experiment 3	MPP	0.015
		LepR-Cre; Ngf flox/∆
		Mouse 6
Experiment 3	MPP	0.014
		Ngf flox/∆ control
		Mouse 5
Experiment 3	GMP	0.6
		LepR-Cre; Ngf flox/∆
		Mouse 6
Experiment 3	GMP	0.7
		Ngf flox/∆ control
		Mouse 5
Experiment 3	MEP	0.57
		LepR-Cre; Ngf flox/∆
		Mouse 6
Experiment 3	MEP	0.69
		Ngf flox/∆ control
		Mouse 5
Experiment 3	CMP	0.47
		LepR-Cre; Ngf flox/∆
		Mouse 6
Experiment 3	CMP	0.54
		Ngf flox/∆ control
		Mouse 5
Experiment 3	CLP	0.016
		LepR-Cre; Ngf flox/∆
		Mouse 6
Experiment 3	CLP	0.021
		Ngf flox/∆ control
		Mouse 7
Experiment 4	HSC	0.012
		LepR-Cre; Ngf flox/∆
		Mouse 8
Experiment 4	HSC	0.011
		Ngf flox/∆ control
		Mouse 7
Experiment 4	MPP	0.009
		LepR-Cre; Ngf flox/∆
		Mouse 8
Experiment 4	MPP	0.008
		Ngf flox/∆ control
		Mouse 7
Experiment 4	GMP	0.74
		LepR-Cre; Ngf flox/∆
		Mouse 8
Experiment 4	GMP	0.9
		Ngf flox/∆ control
		Mouse 7
Experiment 4	MEP	0.6
		LepR-Cre; Ngf flox/∆
		Mouse 8
Experiment 4	MEP	0.74
		Ngf flox/∆ control
		Mouse 7
Experiment 4	CMP	0.51
		LepR-Cre; Ngf flox/∆
		Mouse 8
Experiment 4	CMP	0.61
		Ngf flox/∆ control
		Mouse 7
Experiment 4	CLP	0.027
		LepR-Cre; Ngf flox/∆
		Mouse 8
Experiment 4	CLP	0.015
		Ngf flox/∆ control
		Mouse 9
Experiment 5	HSC	0.018
		LepR-Cre; Ngf flox/∆
		Mouse 10
Experiment 5	HSC	0.017
		Ngf flox/∆ control
		Mouse 9
Experiment 5	MPP	0.011
		LepR-Cre; Ngf flox/∆
		Mouse 10
Experiment 5	MPP	0.017
		Ngf flox/∆ control
		Mouse 9
Experiment 5	GMP	0.79
		LepR-Cre; Ngf flox/∆
		Mouse 10
Experiment 5	GMP	0.93
		Ngf flox/∆ control
		Mouse 9
Experiment 5	MEP	0.67
		LepR-Cre; Ngf flox/∆
		Mouse 10
Experiment 5	MEP	0.64
		Ngf flox/∆ control
		Mouse 9
Experiment 5	CMP	0.55
		LepR-Cre; Ngf flox/∆
		Mouse 10
Experiment 5	CMP	0.48
		Ngf flox/∆ control
		Mouse 9
Experiment 5	CLP	0.024
		LepR-Cre; Ngf flox/∆
		Mouse 10
Experiment 5	CLP	0.023
		Ngf flox/∆ control
		Mouse 11
Experiment 6	HSC	0.017
		LepR-Cre; Ngf flox/∆
		Mouse 12
Experiment 6	HSC	0.01
		Ngf flox/∆ control
		Mouse 11
Experiment 6	MPP	0.006
		LepR-Cre; Ngf flox/∆
		Mouse 12
Experiment 6	MPP	0.009
		Ngf flox/∆ control
		Mouse 11
Experiment 6	GMP	0.91
		LepR-Cre; Ngf flox/∆
		Mouse 12
Experiment 6	GMP	0.65
		Ngf flox/∆ control
		Mouse 11
Experiment 6	MEP	0.76
		LepR-Cre; Ngf flox/∆
		Mouse 12
Experiment 6	MEP	0.63
		Ngf flox/∆ control
		Mouse 11
Experiment 6	CMP	0.64
		LepR-Cre; Ngf flox/∆
		Mouse 12
Experiment 6	CMP	0.62
		Ngf flox/∆ control
		Mouse 11
Experiment 6	CLP	0.017
		LepR-Cre; Ngf flox/∆
		Mouse 12
Experiment 6	CLP	0.018

## Sheet: Fig. 2h
Fig. 2h. Effect of Ngf deletion in LepR+ cells on circadian regulation of hematopoietic stem/progenitor cell mobilization into the blood, assessed by measuring numbers of LSK cells
5 mice of each genotype at 6-8 months of age in 5 independent experiments
		Ngf flox/∆ control		Table Analyzed	2Factor_paired Factor1_Count
		Mouse 1
Experiment 1	ZT5	1440		Two-way RM ANOVA	Matching: Stacked
				Assume sphericity?	Yes
		LepR-Cre; Ngf flox/∆		Alpha	0.05
		Mouse 2
Experiment 1	ZT5	120		Source of Variation	% of total variation	P value	P value summary	Significant?
				Row Factor x Column Factor	27.78	0.000351882	***	Yes
		Ngf flox/∆ control		Row Factor	35.89	0.000147417	***	Yes
		Mouse 1		Column Factor	24.07	0.000456163	***	Yes
Experiment 1	ZT13	380		Subject	5.933	0.535457	ns	No
		LepR-Cre; Ngf flox/∆		ANOVA table	SS	DF	MS	F (DFn, DFd)	P value
		Mouse 2		Row Factor x Column Factor	1704696	1	1704696	F (1, 8) = 35.10	P=0.000351882407259
Experiment 1	ZT13	220		Row Factor	2202488	1	2202488	F (1, 8) = 45.35	P=0.000147416755995
				Column Factor	1476961	1	1476961	F (1, 8) = 32.45	P=0.000456162539925
		Ngf flox/∆ control		Subject	364105	8	45513	F (8, 8) = 0.9371	P=0.535457427566918
		Mouse 3		Residual	388530	8	48566
Experiment 2	ZT5	1100
				Difference between row means
		LepR-Cre; Ngf flox/∆		Mean of ZT5	890.3
		Mouse 4		Mean of ZT13	226.6
Experiment 2	ZT5	180		Difference between means	663.7
				SE of difference	98.56
		Ngf flox/∆ control		95% CI of difference	436.4 to 891.0
		Mouse 3
Experiment 2	ZT13	22		Difference between column means
				Mean of Ngf flox/∆ control	830.2
		LepR-Cre; Ngf flox/∆		Mean of LepR-Cre; Ngf flox/∆	286.7
		Mouse 4		Difference between means	543.5
Experiment 2	ZT13	340		SE of difference	95.41
				95% CI of difference	323.5 to 763.5
		Ngf flox/∆ control
		Mouse 5		Interaction CI
Experiment 3	ZT5	1980		Mean diff, A1 - B1	1127
				Mean diff, A2 - B2	-40.4
		LepR-Cre; Ngf flox/∆		(A1 -B1) - (A2 - B2)	1168
		Mouse 6		95% CI of difference	713.3 to 1622
Experiment 3	ZT5	288		(B1 - A1) - (B2 - A2)	-1168
				95% CI of difference	-1622 to -713.3
		Ngf flox/∆ control
		Mouse 5		Data summary
Experiment 3	ZT13	130		Number of columns (Column Factor)	2
				Number of rows (Row Factor)	2
		LepR-Cre; Ngf flox/∆		Number of subjects (Subject)	10
		Mouse 6		Number of missing values	0
Experiment 3	ZT13	130
				Compare each cell mean with the other cell mean in that row
		Ngf flox/∆ control
		Mouse 7		Number of families	1
Experiment 4	ZT5	1370		Number of comparisons per family	2
				Alpha	0.05
		LepR-Cre; Ngf flox/∆
		Mouse 8		Šídák's multiple comparisons test	Mean Diff.	95.00% CI of diff.	Below threshold?	Summary	Adjusted P Value
Experiment 4	ZT5	670
				Ngf flox/∆ control - LepR-Cre; Ngf flox/∆
		Ngf flox/∆ control		ZT5	1127	789.1 to 1466	Yes	****	7.79973e-07
		Mouse 7		ZT13	-40.4	-378.7 to 297.9	No	ns	0.948082
Experiment 4	ZT13	370
		LepR-Cre; Ngf flox/∆		Test details	Mean 1	Mean 2	Mean Diff.	SE of diff.	N1	N2	t	DF
		Mouse 8
Experiment 4	ZT13	160		Ngf flox/∆ control - LepR-Cre; Ngf flox/∆
				ZT5	1454	326.6	1127	137.2	5	5	8.219	16
		Ngf flox/∆ control		ZT13	206.4	246.8	-40.4	137.2	5	5	0.2945	16
		Mouse 9
Experiment 5	ZT5	1380
		LepR-Cre; Ngf flox/∆
		Mouse 10
Experiment 5	ZT5	375
		Ngf flox/∆ control
		Mouse 9
Experiment 5	ZT13	130
		LepR-Cre; Ngf flox/∆
		Mouse 10
Experiment 5	ZT13	384

## Sheet: Fig. 2i
Fig. 2i. Effect of Ngf deletion in LepR+ cells on circadian regulation of hematopoietic stem/progenitor cell mobilization into the blood, assessed by measuring colony-forming progenitor numbers
5 mice of each genotype at 6-8 months of age in 5 independent experiments
		Ngf flox/∆ control		Table Analyzed	2Factor_paired Factor1_Count
		Mouse 1
Experiment 1	ZT5	240		Two-way RM ANOVA	Matching: Stacked
				Assume sphericity?	Yes
		LepR-Cre; Ngf flox/∆		Alpha	0.05
		Mouse 2
Experiment 1	ZT5	95		Source of Variation	% of total variation	P value	P value summary	Significant?
				Row Factor x Column Factor	30.84	0.000152339	***	Yes
		Ngf flox/∆ control		Row Factor	27.19	0.000234495	***	Yes
		Mouse 1		Column Factor	26.78	0.00153943	**	Yes
Experiment 1	ZT13	95		Subject	9.694	0.219557	ns	No
		LepR-Cre; Ngf flox/∆		ANOVA table	SS	DF	MS	F (DFn, DFd)	P value
		Mouse 2		Row Factor x Column Factor	15512	1	15512	F (1, 8) = 44.92	P=0.000152338841818
Experiment 1	ZT13	110		Row Factor	13676	1	13676	F (1, 8) = 39.60	P=0.000234495450086
				Column Factor	13468	1	13468	F (1, 8) = 22.10	P=0.001539427463100
		Ngf flox/∆ control		Subject	4875	8	609.4	F (8, 8) = 1.765	P=0.219556958166399
		Mouse 3		Residual	2763	8	345.3
Experiment 2	ZT5	156
				Difference between row means
		LepR-Cre; Ngf flox/∆		Mean of ZT5	148.2
		Mouse 4		Mean of ZT13	95.9
Experiment 2	ZT5	70		Difference between means	52.3
				SE of difference	8.311
		Ngf flox/∆ control		95% CI of difference	33.14 to 71.46
		Mouse 3
Experiment 2	ZT13	90		Difference between column means
				Mean of Ngf flox/∆ control	148
		LepR-Cre; Ngf flox/∆		Mean of LepR-Cre; Ngf flox/∆	96.1
		Mouse 4		Difference between means	51.9
Experiment 2	ZT13	93		SE of difference	11.04
				95% CI of difference	26.44 to 77.36
		Ngf flox/∆ control
		Mouse 5		Interaction CI
Experiment 3	ZT5	215		Mean diff, A1 - B1	107.6
				Mean diff, A2 - B2	-3.8
		LepR-Cre; Ngf flox/∆		(A1 -B1) - (A2 - B2)	111.4
		Mouse 6		95% CI of difference	73.07 to 149.7
Experiment 3	ZT5	88		(B1 - A1) - (B2 - A2)	-111.4
				95% CI of difference	-149.7 to -73.07
		Ngf flox/∆ control
		Mouse 5		Data summary
Experiment 3	ZT13	122		Number of columns (Column Factor)	2
				Number of rows (Row Factor)	2
		LepR-Cre; Ngf flox/∆		Number of subjects (Subject)	10
		Mouse 6		Number of missing values	0
Experiment 3	ZT13	70
				Compare each cell mean with the other cell mean in that row
		Ngf flox/∆ control
		Mouse 7		Number of families	1
Experiment 4	ZT5	187		Number of comparisons per family	2
				Alpha	0.05
		LepR-Cre; Ngf flox/∆
		Mouse 8		Šídák's multiple comparisons test	Mean Diff.	95.00% CI of diff.	Below threshold?	Summary	Adjusted P Value
Experiment 4	ZT5	112
				Ngf flox/∆ control - LepR-Cre; Ngf flox/∆
		Ngf flox/∆ control		ZT5	107.6	73.52 to 141.7	Yes	****	1.57206e-06
		Mouse 7		ZT13	-3.8	-37.88 to 30.28	No	ns	0.954563
Experiment 4	ZT13	88
		LepR-Cre; Ngf flox/∆		Test details	Mean 1	Mean 2	Mean Diff.	SE of diff.	N1	N2	t	DF
		Mouse 8
Experiment 4	ZT13	100		Ngf flox/∆ control - LepR-Cre; Ngf flox/∆
				ZT5	202	94.4	107.6	13.82	5	5	7.787	16
		Ngf flox/∆ control		ZT13	94	97.8	-3.8	13.82	5	5	0.275	16
		Mouse 9
Experiment 5	ZT5	212
		LepR-Cre; Ngf flox/∆
		Mouse 10
Experiment 5	ZT5	107
		Ngf flox/∆ control
		Mouse 9
Experiment 5	ZT13	75
		LepR-Cre; Ngf flox/∆
		Mouse 10
Experiment 5	ZT13	116
