# Supplementary material for: Leptin receptor+ cells promote bone marrow innervation and regeneration by synthesizing nerve growth factor
Source: Nat Cell Biol. 2023 Nov 27;25(12):1746–57. doi: 10.1038/s41556-023-01284-9 (PMC10709146; doi:10.1038/s41556-023-01284-9)
Supplement: Supplementary file 5 — Statistical source data. [file 41556_2023_1284_MOESM5_ESM.xlsx]

## Sheet: Fig. 3a
Fig. 3a. LepR-Cre; Ngf flox/∆ mouse survival after lethal irradiation and transplantation
22 mice of each genotype at 6 months of age in 3 independent experiments
Day	Control	Mutatnt		Comparison of Survival Curves
28	0
28	0			Log-rank (Mantel-Cox) test
28	0			Chi square	11.16
28	0			df	1
28	0			P value	0.0008
28	0			P value summary	***
28	0			Are the survival curves sig different?	Yes
28	0
28	0			Gehan-Breslow-Wilcoxon test
28	0			Chi square	11
28	0			df	1
28	0			P value	0.0009
28	0			P value summary	***
28	0			Are the survival curves sig different?	Yes
28	0
28	0			Median survival
28	0			Data Set-A	Undefined
28	0			Data Set-B	Undefined
28	0
28	0			Hazard Ratio (Mantel-Haenszel)	A/B	B/A
28	0			Ratio (and its reciprocal)	0.1047	9.554
28	0			95% CI of ratio	0.02785 to 0.3934	2.542 to 35.91
28		0
28		0		Hazard Ratio (logrank)	A/B	B/A
28		0		Ratio (and its reciprocal)	0
28		0		95% CI of ratio	-1.000 to -1.000	-1.000 to -1.000
28		0
28		0
28		0
28		0
28		0
28		0
28		0
28		0
28		0
10		1
11		1
11		1
12		1
12		1
13		1
15		1
16		1
18		1

## Sheet: Fig. 3b
Fig. 3b. Peripheral blood WBC counts in LepR-Cre; Ngf flox/∆ mice after lethal irradiation and transplantation
5 mice of each genotype at 6 months of age in 5 independent experiments
		Ngf flox/∆ control
		Mouse 1
Experiment 1	D0	9.81		Table Analyzed	2Factor_paired Factor1_Count
		LepR-Cre; Ngf flox/∆		Two-way RM ANOVA	Matching: Stacked
		Mouse 6		Assume sphericity?	No
Experiment 1	D0	10.2		Alpha	0.05
		Ngf flox/∆ control		Source of Variation	% of total variation	P value	P value summary	Significant?	Geisser-Greenhouse's epsilon
		Mouse 1		Row Factor x Column Factor	2.716	0.228671	ns	No
Experiment 1	D7	6.04		Row Factor	78.54	1.77245e-06	****	Yes	0.569
				Column Factor	2.189	0.0291208	*	Yes
		LepR-Cre; Ngf flox/∆		Subject	2.488	0.821745	ns	No
		Mouse 6
Experiment 1	D7	6.48		ANOVA table	SS	DF	MS	F (DFn, DFd)	P value
				Row Factor x Column Factor	4.564	3	1.521	F (3, 24) = 1.545	P=0.228670765524495
		Ngf flox/∆ control		Row Factor	132	3	44	F (1.707, 13.66) = 44.68	P=0.000001772447869
		Mouse 1		Column Factor	3.678	1	3.678	F (1, 8) = 7.038	P=0.029120806801224
Experiment 1	D14	7.22		Subject	4.181	8	0.5226	F (8, 24) = 0.5306	P=0.821744843968320
				Residual	23.64	24	0.9849
		LepR-Cre; Ngf flox/∆
		Mouse 6		Difference between column means
Experiment 1	D14	6.01		Mean of Ngf.fl.-.control	7.863
				Mean of lepr.cre.ngf.fl.fl	7.256
		Ngf flox/∆ control		Difference between means	0.6065
		Mouse 1		SE of difference	0.2286
Experiment 1	D28	9.11		95% CI of difference	0.07932 to 1.134
		LepR-Cre; Ngf flox/∆		Data summary
		Mouse 6		Number of columns (Column Factor)	2
Experiment 1	D28	7.59		Number of rows (Row Factor)	4
				Number of subjects (Subject)	10
		Ngf flox/∆ control		Number of missing values	0
		Mouse 2
Experiment 2	D0	12.62		Compare each cell mean with the other cell mean in that row
		LepR-Cre; Ngf flox/∆		Number of families	1
		Mouse 7		Number of comparisons per family	4
Experiment 2	D0	9.6		Alpha	0.05
		Ngf flox/∆ control		Sidak's multiple comparisons test	Mean Diff.	95.00% CI of diff.	Significant?	Summary	Adjusted P Value
		Mouse 2
Experiment 2	D7	4.69		Ngf flox/∆ control - LepR-Cre; Ngf flox/∆
				D0	0.048	-2.629 to 2.725	No	ns	0.999996
		LepR-Cre; Ngf flox/∆		D7	-0.136	-2.567 to 2.295	No	ns	0.999573
		Mouse 7		D14	1.016	0.3577 to 1.674	Yes	**	0.00901983
Experiment 2	D7	6.92		D28	1.498	0.1028 to 2.893	Yes	*	0.0355118
		Ngf flox/∆ control
		Mouse 2		Test details	Mean 1	Mean 2	Mean Diff.	SE of diff.	N1	N2	t	DF
Experiment 2	D14	6.98
				Ngf flox/∆ control - LepR-Cre; Ngf flox/∆
		LepR-Cre; Ngf flox/∆		D0	10.33	10.29	0.048	0.8076	5	5	0.05944	7.041
		Mouse 7		D7	5.356	5.492	-0.136	0.7225	5	5	0.1882	6.724
Experiment 2	D14	5.57		D14	7.094	6.078	1.016	0.1672	5	5	6.077	4.638
				D28	8.666	7.168	1.498	0.4346	5	5	3.447	7.844
		Ngf flox/∆ control
		Mouse 2
Experiment 2	D28	7.91
		LepR-Cre; Ngf flox/∆
		Mouse 7
Experiment 2	D28	8.2
		Ngf flox/∆ control
		Mouse 3
Experiment 3	D0	8.71
		LepR-Cre; Ngf flox/∆
		Mouse 8
Experiment 3	D0	9.2
		Ngf flox/∆ control
		Mouse 3
Experiment 3	D7	5.54
		LepR-Cre; Ngf flox/∆
		Mouse 8
Experiment 3	D7	3.45
		Ngf flox/∆ control
		Mouse 3
Experiment 3	D14	7.15
		LepR-Cre; Ngf flox/∆
		Mouse 8
Experiment 3	D14	6.58
		Ngf flox/∆ control
		Mouse 3
Experiment 3	D28	8.3
		LepR-Cre; Ngf flox/∆
		Mouse 8
Experiment 3	D28	7.05
		Ngf flox/∆ control
		Mouse 4
Experiment 4	D0	9.64
		LepR-Cre; Ngf flox/∆
		Mouse 9
Experiment 4	D0	11.82
		Ngf flox/∆ control
		Mouse 4
Experiment 4	D7	6.25
		LepR-Cre; Ngf flox/∆
		Mouse 9
Experiment 4	D7	4.96
		Ngf flox/∆ control
		Mouse 4
Experiment 4	D14	7.12
		LepR-Cre; Ngf flox/∆
		Mouse 9
Experiment 4	D14	6.11
		Ngf flox/∆ control
		Mouse 4
Experiment 4	D28	9.5
		LepR-Cre; Ngf flox/∆
		Mouse 9
Experiment 4	D28	6.45
		Ngf flox/∆ control
		Mouse 5
Experiment 5	D0	10.89
		LepR-Cre; Ngf flox/∆
		Mouse 10
Experiment 5	D0	10.61
		Ngf flox/∆ control
		Mouse 5
Experiment 5	D7	4.26
		LepR-Cre; Ngf flox/∆
		Mouse 10
Experiment 5	D7	5.65
		Ngf flox/∆ control
		Mouse 5
Experiment 5	D14	7
		LepR-Cre; Ngf flox/∆
		Mouse 10
Experiment 5	D14	6.12
		Ngf flox/∆ control
		Mouse 5
Experiment 5	D28	8.51
		LepR-Cre; Ngf flox/∆
		Mouse 10
Experiment 5	D28	6.55

## Sheet: Fig. 3c
Fig. 3c. Peripheral blood RBC counts in LepR-Cre; Ngf flox/∆ mice after lethal irradiation and transplantation
5 mice of each genotype at 6 months of age in 5 independent experiments
		Ngf flox/∆ control
		Mouse 1
Experiment 1	D0	9.51		Table Analyzed	2Factor_paired Factor1_Count
		LepR-Cre; Ngf flox/∆		Column A	Ngf flox/∆ control
		Mouse 6		vs.	vs.
Experiment 1	D0	9.73		Column B	LepR-Cre; Ngf flox/∆
		Ngf flox/∆ control		Test details
		Mouse 1		Test name	Unpaired t test
Experiment 1	D7	0.26		Variance assumption	Individual variance for each row
				Multiple comparisons	Set P value threshold
		LepR-Cre; Ngf flox/∆		Method	Holm-Šídák method
		Mouse 6		Alpha	0.05
Experiment 1	D7	0.32
				Number of tests performed	4
		Ngf flox/∆ control		Number of rows omitted	0
		Mouse 1
Experiment 1	D14	1.58			Below threshold?	P value	Mean of Ngf.fl.-.control	Mean of lepr.cre.ngf.fl.fl	Difference	SE of difference	t ratio	df	Adjusted P Value
				D0	No	0.924487	9.506	9.468	0.038	0.3885	0.09781	8	0.994298
		LepR-Cre; Ngf flox/∆		D7	No	0.928159	0.446	0.436	0.01	0.1075	0.09304	8	0.994298
		Mouse 6		D14	Yes	0.00128	1.69	0.952	0.738	0.1523	4.845	8	0.005111
Experiment 1	D14	0.58		D28	Yes	0.012809	7.524	5.45	2.074	0.6502	3.19	8	0.037938
		Ngf flox/∆ control
		Mouse 1
Experiment 1	D28	7.44
		LepR-Cre; Ngf flox/∆
		Mouse 6
Experiment 1	D28	6
		Ngf flox/∆ control
		Mouse 2
Experiment 2	D0	8.92
		LepR-Cre; Ngf flox/∆
		Mouse 7
Experiment 2	D0	10.3
		Ngf flox/∆ control
		Mouse 2
Experiment 2	D7	0.34
		LepR-Cre; Ngf flox/∆
		Mouse 7
Experiment 2	D7	0.66
		Ngf flox/∆ control
		Mouse 2
Experiment 2	D14	1.48
		LepR-Cre; Ngf flox/∆
		Mouse 7
Experiment 2	D14	1
		Ngf flox/∆ control
		Mouse 2
Experiment 2	D28	9.16
		LepR-Cre; Ngf flox/∆
		Mouse 7
Experiment 2	D28	5.64
		Ngf flox/∆ control
		Mouse 3
Experiment 3	D0	10.3
		LepR-Cre; Ngf flox/∆
		Mouse 8
Experiment 3	D0	8.92
		Ngf flox/∆ control
		Mouse 3
Experiment 3	D7	0.7
		LepR-Cre; Ngf flox/∆
		Mouse 8
Experiment 3	D7	0.24
		Ngf flox/∆ control
		Mouse 3
Experiment 3	D14	2.08
		LepR-Cre; Ngf flox/∆
		Mouse 8
Experiment 3	D14	0.9
		Ngf flox/∆ control
		Mouse 3
Experiment 3	D28	7.26
		LepR-Cre; Ngf flox/∆
		Mouse 8
Experiment 3	D28	6.1
		Ngf flox/∆ control
		Mouse 4
Experiment 4	D0	9.2
		LepR-Cre; Ngf flox/∆
		Mouse 9
Experiment 4	D0	9.8
		Ngf flox/∆ control
		Mouse 4
Experiment 4	D7	0.44
		LepR-Cre; Ngf flox/∆
		Mouse 9
Experiment 4	D7	0.4
		Ngf flox/∆ control
		Mouse 4
Experiment 4	D14	1.66
		LepR-Cre; Ngf flox/∆
		Mouse 9
Experiment 4	D14	1.28
		Ngf flox/∆ control
		Mouse 4
Experiment 4	D28	8.11
		LepR-Cre; Ngf flox/∆
		Mouse 9
Experiment 4	D28	5
		Ngf flox/∆ control
		Mouse 5
Experiment 5	D0	9.6
		LepR-Cre; Ngf flox/∆
		Mouse 10
Experiment 5	D0	8.59
		Ngf flox/∆ control
		Mouse 5
Experiment 5	D7	0.49
		LepR-Cre; Ngf flox/∆
		Mouse 10
Experiment 5	D7	0.56
		Ngf flox/∆ control
		Mouse 5
Experiment 5	D14	1.65
		LepR-Cre; Ngf flox/∆
		Mouse 10
Experiment 5	D14	1
		Ngf flox/∆ control
		Mouse 5
Experiment 5	D28	5.65
		LepR-Cre; Ngf flox/∆
		Mouse 10
Experiment 5	D28	4.51

## Sheet: Fig. 3d
Fig. 3c. Peripheral blood platelet counts in LepR-Cre; Ngf flox/∆ mice after lethal irradiation and transplantation
5 mice of each genotype at 6 months of age in 5 independent experiments
		Ngf flox/∆ control
		Mouse 1
Experiment 1	D0	12.21		Table Analyzed	log2(x+0.00e+00)
		LepR-Cre; Ngf flox/∆		Two-way RM ANOVA	Matching: Stacked
		Mouse 6		Assume sphericity?	No
Experiment 1	D0	11.02		Alpha	0.05
		Ngf flox/∆ control		Source of Variation	% of total variation	P value	P value summary	Significant?	Geisser-Greenhouse's epsilon
		Mouse 1		Row Factor x Column Factor	4.535	0.0172445	*	Yes
Experiment 1	D7	3.39		Row Factor	77.33	3.3023e-08	****	Yes	0.6234
				Column Factor	5.126	0.014092	*	Yes
		LepR-Cre; Ngf flox/∆		Subject	4.195	0.235536	ns	No
		Mouse 6
Experiment 1	D7	3.04		ANOVA table	SS	DF	MS	F (DFn, DFd)	P value
				Row Factor x Column Factor	0.8768	3	0.2923	F (3, 24) = 4.117	P=0.017244540571653
		Ngf flox/∆ control		Row Factor	14.95	3	4.984	F (1.870, 14.96) = 70.21	P=0.000000033023000
		Mouse 1		Column Factor	0.9909	1	0.9909	F (1, 8) = 9.774	P=0.014092003797195
Experiment 1	D14	6.5		Subject	0.8111	8	0.1014	F (8, 24) = 1.428	P=0.235535735751917
				Residual	1.704	24	0.07099
		LepR-Cre; Ngf flox/∆
		Mouse 6		Difference between column means
Experiment 1	D14	4.4		Mean of Ngf.fl.-.control	2.815
				Mean of lepr.cre.ngf.fl.fl	2.5
		Ngf flox/∆ control		Difference between means	0.3148
		Mouse 1		SE of difference	0.1007
Experiment 1	D28	9.5		95% CI of difference	0.08260 to 0.5470
		LepR-Cre; Ngf flox/∆		Compare each cell mean with the other cell mean in that row
		Mouse 6
Experiment 1	D28	4.7		Number of families	1
				Number of comparisons per family	4
		Ngf flox/∆ control		Alpha	0.05
		Mouse 2
Experiment 2	D0	11.35		Sidak's multiple comparisons test	Mean Diff.	95.00% CI of diff.	Significant?	Summary	Adjusted P Value
		LepR-Cre; Ngf flox/∆		Ngf flox/∆ control - LepR-Cre; Ngf flox/∆
		Mouse 7		D0	0.09996	-0.3791 to 0.5790	No	ns	0.943807
Experiment 2	D0	9.12		D7	-0.03617	-0.8725 to 0.8001	No	ns	0.999872
				D14	0.4944	0.04236 to 0.9465	Yes	*	0.0333237
		Ngf flox/∆ control		D28	0.7009	0.2275 to 1.174	Yes	**	0.00822677
		Mouse 2
Experiment 2	D7	2.07
				Test details	Mean 1	Mean 2	Mean Diff.	SE of diff.	N1	N2	t	DF
		LepR-Cre; Ngf flox/∆
		Mouse 7		Ngf flox/∆ control - LepR-Cre; Ngf flox/∆
Experiment 2	D7	3.85		D0	3.439	3.339	0.09996	0.1453	5	5	0.688	7.166
				D7	1.695	1.731	-0.03617	0.2618	5	5	0.1382	7.992
		Ngf flox/∆ control		D14	2.86	2.366	0.4944	0.1342	5	5	3.684	6.707
		Mouse 2		D28	3.264	2.563	0.7009	0.1344	5	5	5.216	5.923
Experiment 2	D14	6.9
		LepR-Cre; Ngf flox/∆
		Mouse 7
Experiment 2	D14	5.5
		Ngf flox/∆ control
		Mouse 2
Experiment 2	D28	9.6
		LepR-Cre; Ngf flox/∆
		Mouse 7
Experiment 2	D28	7.04
		Ngf flox/∆ control
		Mouse 3
Experiment 3	D0	9.99
		LepR-Cre; Ngf flox/∆
		Mouse 8
Experiment 3	D0	10.11
		Ngf flox/∆ control
		Mouse 3
Experiment 3	D7	3.06
		LepR-Cre; Ngf flox/∆
		Mouse 8
Experiment 3	D7	2.1
		Ngf flox/∆ control
		Mouse 3
Experiment 3	D14	9.9
		LepR-Cre; Ngf flox/∆
		Mouse 8
Experiment 3	D14	5
		Ngf flox/∆ control
		Mouse 3
Experiment 3	D28	11.2
		LepR-Cre; Ngf flox/∆
		Mouse 8
Experiment 3	D28	6
		Ngf flox/∆ control
		Mouse 4
Experiment 4	D0	9.03
		LepR-Cre; Ngf flox/∆
		Mouse 9
Experiment 4	D0	8.02
		Ngf flox/∆ control
		Mouse 4
Experiment 4	D7	3.6
		LepR-Cre; Ngf flox/∆
		Mouse 9
Experiment 4	D7	4
		Ngf flox/∆ control
		Mouse 4
Experiment 4	D14	7
		LepR-Cre; Ngf flox/∆
		Mouse 9
Experiment 4	D14	5.1
		Ngf flox/∆ control
		Mouse 4
Experiment 4	D28	8.7
		LepR-Cre; Ngf flox/∆
		Mouse 9
Experiment 4	D28	5.11
		Ngf flox/∆ control
		Mouse 5
Experiment 5	D0	12.01
		LepR-Cre; Ngf flox/∆
		Mouse 10
Experiment 5	D0	13.03
		Ngf flox/∆ control
		Mouse 5
Experiment 5	D7	4.6
		LepR-Cre; Ngf flox/∆
		Mouse 10
Experiment 5	D7	4.1
		Ngf flox/∆ control
		Mouse 5
Experiment 5	D14	6.5
		LepR-Cre; Ngf flox/∆
		Mouse 10
Experiment 5	D14	5.9
		Ngf flox/∆ control
		Mouse 5
Experiment 5	D28	9.2
		LepR-Cre; Ngf flox/∆
		Mouse 10
Experiment 5	D28	7.1

## Sheet: Fig. 3e
Fig. 3e. Bone marrow cellularities in LepR-Cre; Ngf flox/∆ mice after lethal irradiation and transplantation
5 mice of each genotype at 6 months of age in 5 independent experiments
		Ngf flox/∆ control
		Mouse 1
Experiment 1	D0	10.5		Table Analyzed	2Factor_paired Factor1_Count
		LepR-Cre; Ngf flox/∆		Column A	Ngf flox/∆ control
		Mouse 6		vs.	vs.
Experiment 1	D0	10.2		Column B	LepR-Cre; Ngf flox/∆
		Ngf flox/∆ control		Test details
		Mouse 1		Test name	Unpaired t test
Experiment 1	D7	0.63		Variance assumption	Individual variance for each row
				Multiple comparisons	Set P value threshold
		LepR-Cre; Ngf flox/∆		Method	Holm-Šídák method
		Mouse 6		Alpha	0.05
Experiment 1	D7	0.69
				Number of tests performed	4
		Ngf flox/∆ control		Number of rows omitted	0
		Mouse 1
Experiment 1	D14	4.1			Below threshold?	P value	Mean of Ngf.fl.-.control	Mean of lepr.cre.ngf.fl.fl	Difference	SE of difference	t ratio	df	Adjusted P Value
				D0	No	0.376892	10.98	10.66	0.32	0.3421	0.9355	8	0.611736
		LepR-Cre; Ngf flox/∆		D7	No	0.478422	0.688	0.602	0.086	0.1157	0.7435	8	0.611736
		Mouse 6		D14	Yes	2.6e-05	4.02	1.128	2.892	0.3357	8.615	8	0.000102
Experiment 1	D14	0.96		D28	Yes	0.003792	7.944	5.212	2.732	0.6781	4.029	8	0.011334
		Ngf flox/∆ control
		Mouse 1
Experiment 1	D28	8.9
		LepR-Cre; Ngf flox/∆
		Mouse 6
Experiment 1	D28	3.92
		Ngf flox/∆ control
		Mouse 2
Experiment 2	D0	11.7
		LepR-Cre; Ngf flox/∆
		Mouse 7
Experiment 2	D0	10.4
		Ngf flox/∆ control
		Mouse 2
Experiment 2	D7	1.05
		LepR-Cre; Ngf flox/∆
		Mouse 7
Experiment 2	D7	0.65
		Ngf flox/∆ control
		Mouse 2
Experiment 2	D14	5.2
		LepR-Cre; Ngf flox/∆
		Mouse 7
Experiment 2	D14	0.99
		Ngf flox/∆ control
		Mouse 2
Experiment 2	D28	7.1
		LepR-Cre; Ngf flox/∆
		Mouse 7
Experiment 2	D28	5.2
		Ngf flox/∆ control
		Mouse 3
Experiment 3	D0	10.2
		LepR-Cre; Ngf flox/∆
		Mouse 8
Experiment 3	D0	11.2
		Ngf flox/∆ control
		Mouse 3
Experiment 3	D7	0.48
		LepR-Cre; Ngf flox/∆
		Mouse 8
Experiment 3	D7	0.53
		Ngf flox/∆ control
		Mouse 3
Experiment 3	D14	3.3
		LepR-Cre; Ngf flox/∆
		Mouse 8
Experiment 3	D14	1.02
		Ngf flox/∆ control
		Mouse 3
Experiment 3	D28	8.56
		LepR-Cre; Ngf flox/∆
		Mouse 8
Experiment 3	D28	5.34
		Ngf flox/∆ control
		Mouse 4
Experiment 4	D0	11.5
		LepR-Cre; Ngf flox/∆
		Mouse 9
Experiment 4	D0	11
		Ngf flox/∆ control
		Mouse 4
Experiment 4	D7	0.76
		LepR-Cre; Ngf flox/∆
		Mouse 9
Experiment 4	D7	0.71
		Ngf flox/∆ control
		Mouse 4
Experiment 4	D14	3.9
		LepR-Cre; Ngf flox/∆
		Mouse 9
Experiment 4	D14	1.31
		Ngf flox/∆ control
		Mouse 4
Experiment 4	D28	7.02
		LepR-Cre; Ngf flox/∆
		Mouse 9
Experiment 4	D28	4.4
		Ngf flox/∆ control
		Mouse 5
Experiment 5	D0	11
		LepR-Cre; Ngf flox/∆
		Mouse 10
Experiment 5	D0	10.5
		Ngf flox/∆ control
		Mouse 5
Experiment 5	D7	0.52
		LepR-Cre; Ngf flox/∆
		Mouse 10
Experiment 5	D7	0.43
		Ngf flox/∆ control
		Mouse 5
Experiment 5	D14	3.6
		LepR-Cre; Ngf flox/∆
		Mouse 10
Experiment 5	D14	1.36
		Ngf flox/∆ control
		Mouse 5
Experiment 5	D28	8.14
		LepR-Cre; Ngf flox/∆
		Mouse 10
Experiment 5	D28	7.2

## Sheet: Fig. 3f
Fig. 3f. Bone marrow LSK cell numbers in LepR-Cre; Ngf flox/∆ mice after lethal irradiation and transplantation
5 mice of each genotype at 6 months of age in 5 independent experiments
		Ngf flox/∆ control
		Mouse 1
Experiment 1	D0	126000		Table Analyzed	log2(x+0.00e+00)
		LepR-Cre; Ngf flox/∆		Column A	Ngf flox/∆ control
		Mouse 6		vs.	vs.
Experiment 1	D0	112200		Column B	LepR-Cre; Ngf flox/∆
		Ngf flox/∆ control		Test details
		Mouse 1		Test name	Unpaired t test
Experiment 1	D7	1800		Variance assumption	Individual variance for each row
				Multiple comparisons	Set P value threshold
		LepR-Cre; Ngf flox/∆		Method	Holm-Šídák method
		Mouse 6		Alpha	0.05
Experiment 1	D7	1600
				Number of tests performed	4
		Ngf flox/∆ control		Number of rows omitted	0
		Mouse 1
Experiment 1	D14	11200			Below threshold?	P value	Mean of Ngf.fl.-.control	Mean of lepr.cre.ngf.fl.fl	Difference	SE of difference	t ratio	df	Adjusted P Value
				D0	No	0.487124	16.9	16.81	0.08691	0.1193	0.7284	8	0.487124
		LepR-Cre; Ngf flox/∆		D7	No	0.210125	10.84	10.56	0.276	0.2026	1.363	8	0.376098
		Mouse 6		D14	Yes	0.000109883	13.39	11.4	1.989	0.2832	7.025	8	0.000329613
Experiment 1	D14	3250		D28	Yes	1.32645e-07	15.2	12.43	2.766	0.1608	17.2	8	5.3058e-07
		Ngf flox/∆ control
		Mouse 1
Experiment 1	D28	40050
		LepR-Cre; Ngf flox/∆
		Mouse 6
Experiment 1	D28	5488
		Ngf flox/∆ control
		Mouse 2
Experiment 2	D0	152100
		LepR-Cre; Ngf flox/∆
		Mouse 7
Experiment 2	D0	114400
		Ngf flox/∆ control
		Mouse 2
Experiment 2	D7	1900
		LepR-Cre; Ngf flox/∆
		Mouse 7
Experiment 2	D7	2100
		Ngf flox/∆ control
		Mouse 2
Experiment 2	D14	12400
		LepR-Cre; Ngf flox/∆
		Mouse 7
Experiment 2	D14	2810
		Ngf flox/∆ control
		Mouse 2
Experiment 2	D28	46150
		LepR-Cre; Ngf flox/∆
		Mouse 7
Experiment 2	D28	4680
		Ngf flox/∆ control
		Mouse 3
Experiment 3	D0	112200
		LepR-Cre; Ngf flox/∆
		Mouse 8
Experiment 3	D0	134400
		Ngf flox/∆ control
		Mouse 3
Experiment 3	D7	1700
		LepR-Cre; Ngf flox/∆
		Mouse 8
Experiment 3	D7	1300
		Ngf flox/∆ control
		Mouse 3
Experiment 3	D14	5600
		LepR-Cre; Ngf flox/∆
		Mouse 8
Experiment 3	D14	3010
		Ngf flox/∆ control
		Mouse 3
Experiment 3	D28	38520
		LepR-Cre; Ngf flox/∆
		Mouse 8
Experiment 3	D28	5874
		Ngf flox/∆ control
		Mouse 4
Experiment 4	D0	126500
		LepR-Cre; Ngf flox/∆
		Mouse 9
Experiment 4	D0	110000
		Ngf flox/∆ control
		Mouse 4
Experiment 4	D7	2200
		LepR-Cre; Ngf flox/∆
		Mouse 9
Experiment 4	D7	1800
		Ngf flox/∆ control
		Mouse 4
Experiment 4	D14	14000
		LepR-Cre; Ngf flox/∆
		Mouse 9
Experiment 4	D14	2900
		Ngf flox/∆ control
		Mouse 4
Experiment 4	D28	25974
		LepR-Cre; Ngf flox/∆
		Mouse 9
Experiment 4	D28	5280
		Ngf flox/∆ control
		Mouse 5
Experiment 5	D0	99000
		LepR-Cre; Ngf flox/∆
		Mouse 10
Experiment 5	D0	105000
		Ngf flox/∆ control
		Mouse 5
Experiment 5	D7	1600
		LepR-Cre; Ngf flox/∆
		Mouse 10
Experiment 5	D7	1000
		Ngf flox/∆ control
		Mouse 5
Experiment 5	D14	13000
		LepR-Cre; Ngf flox/∆
		Mouse 10
Experiment 5	D14	1800
		Ngf flox/∆ control
		Mouse 5
Experiment 5	D28	40700
		LepR-Cre; Ngf flox/∆
		Mouse 10
Experiment 5	D28	6480

## Sheet: Fig. 3g
Fig. 3g. Bone marrow HSC cell numbers in LepR-Cre; Ngf flox/∆ mice after lethal irradiation and transplantation
5 mice of each genotype at 6 months of age in 5 independent experiments
		Ngf flox/∆ control		Table Analyzed	log2(x+0.00e+00)
		Mouse 1
Experiment 1	D0	12600		Column A	Ngf flox/∆ control
				vs.	vs.
		LepR-Cre; Ngf flox/∆		Column B	LepR-Cre; Ngf flox/∆
		Mouse 2
Experiment 1	D0	10200		Test details
				Test name	Unpaired t test
		Ngf flox/∆ control		Variance assumption	Individual variance for each row
		Mouse 3		Multiple comparisons	Set P value threshold
Experiment 1	D28	2759		Method	Holm-Šídák method
				Alpha	0.05
		LepR-Cre; Ngf flox/∆
		Mouse 4		Number of tests performed	2
Experiment 1	D28	470		Number of rows omitted	0
		Ngf flox/∆ control			Below threshold?	P value	Mean of Ngf flox/∆ control	Mean of LepR-Cre; Ngf flox/∆	Difference	SE of difference	t ratio	df	Adjusted P Value
		Mouse 5		D0	No	0.645231	13.51	13.46	0.05583	0.1167	0.4783	8	0.645231
Experiment 2	D0	9360		D28	Yes	6.22822e-05	11.08	8.782	2.296	0.3016	7.613	8	0.00012456
		LepR-Cre; Ngf flox/∆
		Mouse 6
Experiment 2	D0	11440
		Ngf flox/∆ control
		Mouse 7
Experiment 2	D28	1562
		LepR-Cre; Ngf flox/∆
		Mouse 8
Experiment 2	D28	364
		Ngf flox/∆ control
		Mouse 9
Experiment 3	D0	13260
		LepR-Cre; Ngf flox/∆
		Mouse 10
Experiment 3	D0	13440
		Ngf flox/∆ control
		Mouse 11
Experiment 3	D28	1455
		LepR-Cre; Ngf flox/∆
		Mouse 12
Experiment 3	D28	694
		Ngf flox/∆ control
		Mouse 13
Experiment 4	D0	11500
		LepR-Cre; Ngf flox/∆
		Mouse 14
Experiment 4	D0	9900
		Ngf flox/∆ control
		Mouse 15
Experiment 4	D28	2808
		LepR-Cre; Ngf flox/∆
		Mouse 16
Experiment 4	D28	484
		Ngf flox/∆ control
		Mouse 17
Experiment 5	D0	12100
		LepR-Cre; Ngf flox/∆
		Mouse 18
Experiment 5	D0	11550
		Ngf flox/∆ control
		Mouse 19
Experiment 5	D28	2686
		LepR-Cre; Ngf flox/∆
		Mouse 20
Experiment 5	D28	288

## Sheet: Fig. 3h
Fig. 3h. Bone marrow cellularities in LepR-Cre; Ngf flox/∆ mice 10 days after lethal irradiation and transplantation
12 mice of each genotype at 6 months of age in 3 independent experiments
	Ngf flox/∆ control
	Mouse 1
Experiment 1	8.4		Table Analyzed	1Factor_unpaired_Count
	LepR-Cre; Ngf flox/∆		Column B	LepR-Cre; Ngf flox/∆
	Mouse 13		vs.	vs.
Experiment 1	8		Column A	Ngf flox/∆ control
	Ngf flox/∆ control		Unpaired t test
	Mouse 10		P value	0.000225728
Experiment 10	9.8		P value summary	***
			Significantly different (P < 0.05)?	Yes
	LepR-Cre; Ngf flox/∆		One- or two-tailed P value?	Two-tailed
	Mouse 22		t, df	t=4.402, df=22
Experiment 10	5.3
			How big is the difference?
	Ngf flox/∆ control		Mean of column A	9.508
	Mouse 11		Mean of column B	7.133
Experiment 11	8.6		Difference between means (B - A) ± SEM	-2.375 ± 0.5395
			95% confidence interval	-3.494 to -1.256
	LepR-Cre; Ngf flox/∆		R squared (eta squared)	0.4684
	Mouse 23
Experiment 11	8.2		F test to compare variances
			F, DFn, Dfd	2.655, 11, 11
	Ngf flox/∆ control		P value	0.120179
	Mouse 12		P value summary	ns
Experiment 12	9.9		Significantly different (P < 0.05)?	No
	LepR-Cre; Ngf flox/∆		Model comparison	SS	DF	Probability it is correct
	Mouse 24		Null H. Population means identical	72.26	23	0.001894
Experiment 12	4.8		Alternative H: Distinct population means	38.42	22	0.9981
			Ratio of probabilities			527
	Ngf flox/∆ control		Difference in AICc			12.53
	Mouse 2
Experiment 2	8.5		Normality of Residuals
			Test name	Statistics	P value	Passed normality test (alpha=0.05)?	P value summary
	LepR-Cre; Ngf flox/∆		Anderson-Darling (A2*)	0.2521	0.708273	Yes	ns
	Mouse 14		D'Agostino-Pearson omnibus (K2)	1.153	0.561923	Yes	ns
Experiment 2	7.2		Shapiro-Wilk (W)	0.9745	0.778102	Yes	ns
			Kolmogorov-Smirnov (distance)	0.1155	>0.1	Yes	ns
	Ngf flox/∆ control
	Mouse 3		Data analyzed
Experiment 3	9.8		Sample size, column A	12
			Sample size, column B	12
	LepR-Cre; Ngf flox/∆
	Mouse 15			Ngf.fl.-.control	lepr.cre.ngf.fl.fl
Experiment 3	5.2		Number of values	12	12
	Ngf flox/∆ control		Minimum	8.1	4.8
	Mouse 4		25% Percentile	8.525	5.45
Experiment 4	10.3		Median	9.7	7.5
			75% Percentile	10.2	8.35
	LepR-Cre; Ngf flox/∆		Maximum	11.3	9.6
	Mouse 16
Experiment 4	5.9		Mean	9.508	7.133
			Std. Deviation	0.9774	1.593
	Ngf flox/∆ control		Std. Error of Mean	0.2822	0.4598
	Mouse 5
Experiment 5	8.1		Lower 95% CI	8.887	6.121
			Upper 95% CI	10.13	8.145
	LepR-Cre; Ngf flox/∆
	Mouse 17
Experiment 5	8.9
	Ngf flox/∆ control
	Mouse 6
Experiment 6	9.6
	LepR-Cre; Ngf flox/∆
	Mouse 18
Experiment 6	6.3
	Ngf flox/∆ control
	Mouse 7
Experiment 7	9.2
	LepR-Cre; Ngf flox/∆
	Mouse 19
Experiment 7	9.6
	Ngf flox/∆ control
	Mouse 8
Experiment 8	10.6
	LepR-Cre; Ngf flox/∆
	Mouse 20
Experiment 8	8.4
	Ngf flox/∆ control
	Mouse 9
Experiment 9	11.3
	LepR-Cre; Ngf flox/∆
	Mouse 21
Experiment 9	7.8

## Sheet: Fig. 3i
Fig. 3i. Bone marrow LSK cell numbers in LepR-Cre; Ngf flox/∆ mice 10 days after lethal irradiation and transplantation
12 mice of each genotype at 6 months of age in 3 independent experiments
	Ngf flox/∆ control
	Mouse 1
Experiment 1	2.7		Table Analyzed	1Factor_unpaired_Count
	LepR-Cre; Ngf flox/∆		Column B	LepR-Cre; Ngf flox/∆
	Mouse 13		vs.	vs.
Experiment 1	2.4		Column A	Ngf flox/∆ control
	Ngf flox/∆ control		Unpaired t test with Welch's correction
	Mouse 10		P value	1.15664e-05
Experiment 10	3		P value summary	****
			Significantly different (P < 0.05)?	Yes
	LepR-Cre; Ngf flox/∆		One- or two-tailed P value?	Two-tailed
	Mouse 22		Welch-corrected t, df	t=6.568, df=14.23
Experiment 10	1.2
			How big is the difference?
	Ngf flox/∆ control		Mean of column A	2.908
	Mouse 11		Mean of column B	1.825
Experiment 11	2.6		Difference between means (B - A) ± SEM	-1.083 ± 0.1650
			95% confidence interval	-1.437 to -0.7301
	LepR-Cre; Ngf flox/∆		R squared (eta squared)	0.7519
	Mouse 23
Experiment 11	1.6		F test to compare variances
			F, DFn, Dfd	6.655, 11, 11
	Ngf flox/∆ control		P value	0.00391997
	Mouse 12		P value summary	**
Experiment 12	3.2		Significantly different (P < 0.05)?	Yes
	LepR-Cre; Ngf flox/∆		Model comparison	SS	DF	Probability it is correct
	Mouse 24		Null H. Population means identical	10.63	23	8.209e-06
Experiment 12	2.4		Alternative H: Distinct population means	3.592	22	1
			Ratio of probabilities			0
	Ngf flox/∆ control		Difference in AICc			23.42
	Mouse 2
Experiment 2	2.6		Data analyzed
			Sample size, column A	12
	LepR-Cre; Ngf flox/∆		Sample size, column B	12
	Mouse 14
Experiment 2	1.8			Ngf.fl.-.control	lepr.cre.ngf.fl.fl
			Number of values	12	12
	Ngf flox/∆ control
	Mouse 3		Minimum	2.6	0.9
Experiment 3	2.9		25% Percentile	2.725	1.325
			Median	2.9	1.95
	LepR-Cre; Ngf flox/∆		75% Percentile	3.075	2.375
	Mouse 15		Maximum	3.2	2.4
Experiment 3	1.3
			Mean	2.908	1.825
	Ngf flox/∆ control		Std. Deviation	0.2065	0.5328
	Mouse 4		Std. Error of Mean	0.05962	0.1538
Experiment 4	2.9
			Lower 95% CI	2.777	1.486
	LepR-Cre; Ngf flox/∆		Upper 95% CI	3.04	2.164
	Mouse 16
Experiment 4	0.9
	Ngf flox/∆ control
	Mouse 5
Experiment 5	3
	LepR-Cre; Ngf flox/∆
	Mouse 17
Experiment 5	1.4
	Ngf flox/∆ control
	Mouse 6
Experiment 6	2.8
	LepR-Cre; Ngf flox/∆
	Mouse 18
Experiment 6	2.4
	Ngf flox/∆ control
	Mouse 7
Experiment 7	3.2
	LepR-Cre; Ngf flox/∆
	Mouse 19
Experiment 7	2.3
	Ngf flox/∆ control
	Mouse 8
Experiment 8	3.1
	LepR-Cre; Ngf flox/∆
	Mouse 20
Experiment 8	2.1
	Ngf flox/∆ control
	Mouse 9
Experiment 9	2.9
	LepR-Cre; Ngf flox/∆
	Mouse 21
Experiment 9	2.1

## Sheet: Fig. 3j
Fig. 3j. Bone marrow LepR+ cell numbers in LepR-Cre; Ngf flox/∆ mice 10 days after lethal irradiation and transplantation
12 mice of each genotype at 6 months of age in 3 independent experiments
	Ngf flox/∆ control
	Mouse 1
Experiment 1	1		Table Analyzed	1Factor_unpaired_Count
	LepR-Cre; Ngf flox/∆		Column B	LepR-Cre; Ngf flox/∆
	Mouse 13		vs.	vs.
Experiment 1	0.99		Column A	Ngf flox/∆ control
	Ngf flox/∆ control		Unpaired t test with Welch's correction
	Mouse 10		P value	0.00195605
Experiment 10	1.215		P value summary	**
			Significantly different (P < 0.05)?	Yes
	LepR-Cre; Ngf flox/∆		One- or two-tailed P value?	Two-tailed
	Mouse 22		Welch-corrected t, df	t=3.570, df=19.67
Experiment 10	1.06
			How big is the difference?
	Ngf flox/∆ control		Mean of column A	1.258
	Mouse 11		Mean of column B	0.96
Experiment 11	1.325		Difference between means (B - A) ± SEM	-0.2979 ± 0.08345
			95% confidence interval	-0.4722 to -0.1237
	LepR-Cre; Ngf flox/∆		R squared (eta squared)	0.3932
	Mouse 23
Experiment 11	1		F test to compare variances
			F, DFn, Dfd	2.048, 11, 11
	Ngf flox/∆ control		P value	0.249884
	Mouse 12		P value summary	ns
Experiment 12	1.105		Significantly different (P < 0.05)?	No
	LepR-Cre; Ngf flox/∆		Model comparison	SS	DF	Probability it is correct
	Mouse 24		Null H. Population means identical	1.452	23	0.01522
Experiment 12	1.28		Alternative H: Distinct population means	0.9192	22	0.9848
			Ratio of probabilities			64.71
	Ngf flox/∆ control		Difference in AICc			8.34
	Mouse 2
Experiment 2	1.05		Data analyzed
			Sample size, column A	12
	LepR-Cre; Ngf flox/∆		Sample size, column B	12
	Mouse 14
Experiment 2	0.895			Ngf.fl.-.control	lepr.cre.ngf.fl.fl
			Number of values	12	12
	Ngf flox/∆ control
	Mouse 3		Minimum	1	0.5
Experiment 3	1.08		25% Percentile	1.086	0.8088
			Median	1.303	0.995
	LepR-Cre; Ngf flox/∆		75% Percentile	1.386	1.166
	Mouse 15		Maximum	1.475	1.28
Experiment 3	0.6
			Mean	1.258	0.96
	Ngf flox/∆ control		Std. Deviation	0.1656	0.237
	Mouse 4		Std. Error of Mean	0.04779	0.0684
Experiment 4	1.475
			Lower 95% CI	1.153	0.8094
	LepR-Cre; Ngf flox/∆		Upper 95% CI	1.363	1.111
	Mouse 16
Experiment 4	0.5
	Ngf flox/∆ control
	Mouse 5
Experiment 5	1.375
	LepR-Cre; Ngf flox/∆
	Mouse 17
Experiment 5	0.93
	Ngf flox/∆ control
	Mouse 6
Experiment 6	1.28
	LepR-Cre; Ngf flox/∆
	Mouse 18
Experiment 6	0.78
	Ngf flox/∆ control
	Mouse 7
Experiment 7	1.325
	LepR-Cre; Ngf flox/∆
	Mouse 19
Experiment 7	1.18
	Ngf flox/∆ control
	Mouse 8
Experiment 8	1.39
	LepR-Cre; Ngf flox/∆
	Mouse 20
Experiment 8	1.18
	Ngf flox/∆ control
	Mouse 9
Experiment 9	1.475
	LepR-Cre; Ngf flox/∆
	Mouse 21
Experiment 9	1.125

[truncated: 11 more sheets: Fig. 3k, Fig. 3l, Fig. 3m, Fig. 3o, Fig. 3p, Fig. 3q, Fig. 3r, Fig. 3s, Fig. 3t, Fig. 3u, Fig. 3v]
