# Supplementary material for: Leptin receptor+ cells promote bone marrow innervation and regeneration by synthesizing nerve growth factor
Source: Nat Cell Biol. 2023 Nov 27;25(12):1746–57. doi: 10.1038/s41556-023-01284-9 (PMC10709146; doi:10.1038/s41556-023-01284-9)
Supplement: Supplementary file 6 — Statistical source data. [file 41556_2023_1284_MOESM6_ESM.xlsx]

## Sheet: Fig. 4c
Fig. 4c. Bone marrow area occupied by peripheral nerves in Prx1-cre;Ngf fl/fl mice
6 mice of each genotype at 2 months of age in 6 independent experiments
		Ngf fl/fl control		Table Analyzed	2Factor_paired Factor1_Percent
		Mouse 1
Experiment 1	femur	0.95		Column A	Ngf fl/fl control
				vs.	vs.
		Prx1-cre; Ngf fl/fl		Column B	Prx1-cre; Ngf fl/fl
		Mouse 7
Experiment 1	femur	0		Test details
				Test name	Mann-Whitney test
		Ngf fl/fl control		Comparison for each test	Compare ranks
		Mouse 1		Multiple comparisons	Set P value threshold
Experiment 1	vertebra	1.24		Method	Holm-Šídák method
				Alpha	0.05
		Prx1-cre; Ngf fl/fl
		Mouse 7		Number of tests performed	2
Experiment 1	vertebra	0.98		Number of rows omitted	0
		Ngf fl/fl control			Below threshold?	P value	Mean rank of Ngf.fl.-.control	Mean rank of prx1.cre.ngf.fl.fl	Mean rank diff.	Mann-Whitney U	Adjusted P Value
		Mouse 2		femur	Yes	0.002165	9.5	3.5	6	0	0.004324
Experiment 2	femur	1.02		vertebra	No	>0.999999	6.5	6.5	0	18	>0.999999
		Prx1-cre; Ngf fl/fl
		Mouse 8
Experiment 2	femur	0
		Ngf fl/fl control
		Mouse 2
Experiment 2	vertebra	1.19
		Prx1-cre; Ngf fl/fl
		Mouse 8
Experiment 2	vertebra	0.96
		Ngf fl/fl control
		Mouse 3
Experiment 3	femur	1.12
		Prx1-cre; Ngf fl/fl
		Mouse 9
Experiment 3	femur	0
		Ngf fl/fl control
		Mouse 3
Experiment 3	vertebra	0.89
		Prx1-cre; Ngf fl/fl
		Mouse 9
Experiment 3	vertebra	1.02
		Ngf fl/fl control
		Mouse 4
Experiment 4	femur	1.33
		Prx1-cre; Ngf fl/fl
		Mouse 10
Experiment 4	femur	0
		Ngf fl/fl control
		Mouse 4
Experiment 4	vertebra	1.29
		Prx1-cre; Ngf fl/fl
		Mouse 10
Experiment 4	vertebra	1.23
		Ngf fl/fl control
		Mouse 5
Experiment 5	femur	1.2
		Prx1-cre; Ngf fl/fl
		Mouse 11
Experiment 5	femur	0
		Ngf fl/fl control
		Mouse 5
Experiment 5	vertebra	1.13
		Prx1-cre; Ngf fl/fl
		Mouse 11
Experiment 5	vertebra	1.31
		Ngf fl/fl control
		Mouse 6
Experiment 6	femur	0.98
		Prx1-cre; Ngf fl/fl
		Mouse 12
Experiment 6	femur	0
		Ngf fl/fl control
		Mouse 6
Experiment 6	vertebra	0.93
		Prx1-cre; Ngf fl/fl
		Mouse 12
Experiment 6	vertebra	1.1

## Sheet: Fig. 4d
Fig. 4d. Femur and vertebra bone marrow, and spleen cellularities in Prx1-cre;Ngf fl/fl mice
6 mice of each genotype at 2 months of age in 6 independent experiments
		Ngf fl/fl control		Table Analyzed	2Factor_paired Factor1_Count
		Mouse 1
Experiment 1	Femur	1.09		Column A	Ngf fl/fl control
				vs.	vs.
		Prx1-cre; Ngf fl/fl		Column B	Prx1-cre; Ngf fl/fl
		Mouse 7
Experiment 1	Femur	1.06		Test details
				Test name	Unpaired t test
		Ngf fl/fl control		Variance assumption	Individual variance for each row
		Mouse 1		Multiple comparisons	Set P value threshold
Experiment 1	Vertebra	1.02		Method	Holm-Šídák method
				Alpha	0.05
		Prx1-cre; Ngf fl/fl
		Mouse 7		Number of tests performed	3
Experiment 1	Vertebra	1.11		Number of rows omitted	0
		Ngf fl/fl control			Below threshold?	P value	Mean of ngf.fl.fl.control	Mean of prx1-Cre..ngf.fl.fl.	Difference	SE of difference	t ratio	df	Adjusted P Value
		Mouse 1		Femur	No	0.515004	1.117	1.102	0.015	0.02222	0.675	10	0.885919
Experiment 1	spleen	1.29		Vertebra	No	0.892483	1.103	1.098	0.005	0.03606	0.1386	10	0.950369
				spleen	No	0.77722	1.375	1.405	-0.03	0.1032	0.2907	10	0.950369
		Prx1-cre; Ngf fl/fl
		Mouse 7
Experiment 1	spleen	1.24
		Ngf fl/fl control
		Mouse 2
Experiment 2	Femur	1.07
		Prx1-cre; Ngf fl/fl
		Mouse 8
Experiment 2	Femur	1.1
		Ngf fl/fl control
		Mouse 2
Experiment 2	Vertebra	1.12
		Prx1-cre; Ngf fl/fl
		Mouse 8
Experiment 2	Vertebra	1.2
		Ngf fl/fl control
		Mouse 2
Experiment 2	spleen	1.31
		Prx1-cre; Ngf fl/fl
		Mouse 8
Experiment 2	spleen	1.11
		Ngf fl/fl control
		Mouse 3
Experiment 3	Femur	1.18
		Prx1-cre; Ngf fl/fl
		Mouse 9
Experiment 3	Femur	1.13
		Ngf fl/fl control
		Mouse 3
Experiment 3	Vertebra	1.11
		Prx1-cre; Ngf fl/fl
		Mouse 9
Experiment 3	Vertebra	1.06
		Ngf fl/fl control
		Mouse 3
Experiment 3	spleen	1.31
		Prx1-cre; Ngf fl/fl
		Mouse 9
Experiment 3	spleen	1.62
		Ngf fl/fl control
		Mouse 4
Experiment 4	Femur	1.1
		Prx1-cre; Ngf fl/fl
		Mouse 10
Experiment 4	Femur	1.15
		Ngf fl/fl control
		Mouse 4
Experiment 4	Vertebra	1.19
		Prx1-cre; Ngf fl/fl
		Mouse 10
Experiment 4	Vertebra	1.1
		Ngf fl/fl control
		Mouse 4
Experiment 4	spleen	1.53
		Prx1-cre; Ngf fl/fl
		Mouse 10
Experiment 4	spleen	1.5
		Ngf fl/fl control
		Mouse 5
Experiment 5	Femur	1.1
		Prx1-cre; Ngf fl/fl
		Mouse 11
Experiment 5	Femur	1.08
		Ngf fl/fl control
		Mouse 5
Experiment 5	Vertebra	1.15
		Prx1-cre; Ngf fl/fl
		Mouse 11
Experiment 5	Vertebra	1.03
		Ngf fl/fl control
		Mouse 5
Experiment 5	spleen	1.22
		Prx1-cre; Ngf fl/fl
		Mouse 11
Experiment 5	spleen	1.6
		Ngf fl/fl control
		Mouse 6
Experiment 6	Femur	1.16
		Prx1-cre; Ngf fl/fl
		Mouse 12
Experiment 6	Femur	1.09
		Ngf fl/fl control
		Mouse 6
Experiment 6	Vertebra	1.03
		Prx1-cre; Ngf fl/fl
		Mouse 12
Experiment 6	Vertebra	1.09
		Ngf fl/fl control
		Mouse 6
Experiment 6	spleen	1.59
		Prx1-cre; Ngf fl/fl
		Mouse 12
Experiment 6	spleen	1.36

## Sheet: Fig. 4e
Fig. 4e. Frequencies of hematopoietic stem and progenitor cell populations in femur bone marrow in Prx1-cre;Ngf fl/fl mice
6 mice of each genotype at 2 months of age in 6 independent experiments
		Ngf fl/fl control		Table Analyzed	2Factor_paired Factor1_Percent
		Mouse 1
Experiment 1	HSC	0.013		Column A	Ngf fl/fl control
				vs.	vs.
		Prx1-cre; Ngf fl/fl		Column B	Prx1-cre; Ngf fl/fl
		Mouse 7
Experiment 1	HSC	0.013		Test details
				Test name	Unpaired t test
		Ngf fl/fl control		Variance assumption	Individual variance for each row
		Mouse 1		Multiple comparisons	Set P value threshold
Experiment 1	MPP	0.019		Method	Holm-Šídák method
				Alpha	0.05
		Prx1-cre; Ngf fl/fl
		Mouse 7		Number of tests performed	6
Experiment 1	MPP	0.015		Number of rows omitted	0
		Ngf fl/fl control			Below threshold?	P value	Mean of ngf.fl.fl.control	Mean of prx1-Cre.ngf.fl.fl.	Difference	SE of difference	t ratio	df	Adjusted P Value
		Mouse 1		HSC	No	0.392112	0.01367	0.01233	0.001333	0.001491	0.8944	10	0.916993
Experiment 1	GMP	0.88		MPP	No	0.662236	0.01433	0.0135	0.0008333	0.001851	0.4501	10	0.986985
				GMP	No	0.9539	0.7367	0.7333	0.003333	0.05623	0.05928	10	0.999799
		Prx1-cre; Ngf fl/fl		MEP	No	0.163264	0.7067	0.785	-0.07833	0.05205	1.505	10	0.656812
		Mouse 7		CMP	No	>0.999999	0.64	0.64	0	0.03967	0	10	>0.999999
Experiment 1	GMP	0.85		CLP	No	0.941434	0.02967	0.03	-0.0003333	0.004425	0.07534	10	0.999799
		Ngf fl/fl control
		Mouse 1
Experiment 1	MEP	0.62
		Prx1-cre; Ngf fl/fl
		Mouse 7
Experiment 1	MEP	0.81
		Ngf fl/fl control
		Mouse 1
Experiment 1	CMP	0.56
		Prx1-cre; Ngf fl/fl
		Mouse 7
Experiment 1	CMP	0.63
		Ngf fl/fl control
		Mouse 1
Experiment 1	CLP	0.034
		Prx1-cre; Ngf fl/fl
		Mouse 7
Experiment 1	CLP	0.035
		Ngf fl/fl control
		Mouse 2
Experiment 2	HSC	0.017
		Prx1-cre; Ngf fl/fl
		Mouse 8
Experiment 2	HSC	0.012
		Ngf fl/fl control
		Mouse 2
Experiment 2	MPP	0.015
		Prx1-cre; Ngf fl/fl
		Mouse 8
Experiment 2	MPP	0.009
		Ngf fl/fl control
		Mouse 2
Experiment 2	GMP	0.62
		Prx1-cre; Ngf fl/fl
		Mouse 8
Experiment 2	GMP	0.74
		Ngf fl/fl control
		Mouse 2
Experiment 2	MEP	0.75
		Prx1-cre; Ngf fl/fl
		Mouse 8
Experiment 2	MEP	0.62
		Ngf fl/fl control
		Mouse 2
Experiment 2	CMP	0.68
		Prx1-cre; Ngf fl/fl
		Mouse 8
Experiment 2	CMP	0.66
		Ngf fl/fl control
		Mouse 2
Experiment 2	CLP	0.039
		Prx1-cre; Ngf fl/fl
		Mouse 8
Experiment 2	CLP	0.031
		Ngf fl/fl control
		Mouse 3
Experiment 3	HSC	0.017
		Prx1-cre; Ngf fl/fl
		Mouse 9
Experiment 3	HSC	0.011
		Ngf fl/fl control
		Mouse 3
Experiment 3	MPP	0.012
		Prx1-cre; Ngf fl/fl
		Mouse 9
Experiment 3	MPP	0.018
		Ngf fl/fl control
		Mouse 3
Experiment 3	GMP	0.73
		Prx1-cre; Ngf fl/fl
		Mouse 9
Experiment 3	GMP	0.76
		Ngf fl/fl control
		Mouse 3
Experiment 3	MEP	0.77
		Prx1-cre; Ngf fl/fl
		Mouse 9
Experiment 3	MEP	0.9
		Ngf fl/fl control
		Mouse 3
Experiment 3	CMP	0.68
		Prx1-cre; Ngf fl/fl
		Mouse 9
Experiment 3	CMP	0.72
		Ngf fl/fl control
		Mouse 3
Experiment 3	CLP	0.035
		Prx1-cre; Ngf fl/fl
		Mouse 9
Experiment 3	CLP	0.022
		Ngf fl/fl control
		Mouse 4
Experiment 4	HSC	0.015
		Prx1-cre; Ngf fl/fl
		Mouse 10
Experiment 4	HSC	0.015
		Ngf fl/fl control
		Mouse 4
Experiment 4	MPP	0.011
		Prx1-cre; Ngf fl/fl
		Mouse 10
Experiment 4	MPP	0.011
		Ngf fl/fl control
		Mouse 4
Experiment 4	GMP	0.76
		Prx1-cre; Ngf fl/fl
		Mouse 10
Experiment 4	GMP	0.8
		Ngf fl/fl control
		Mouse 4
Experiment 4	MEP	0.64
		Prx1-cre; Ngf fl/fl
		Mouse 10
Experiment 4	MEP	0.69
		Ngf fl/fl control
		Mouse 4
Experiment 4	CMP	0.59
		Prx1-cre; Ngf fl/fl
		Mouse 10
Experiment 4	CMP	0.52
		Ngf fl/fl control
		Mouse 4
Experiment 4	CLP	0.021
		Prx1-cre; Ngf fl/fl
		Mouse 10
Experiment 4	CLP	0.02
		Ngf fl/fl control
		Mouse 5
Experiment 5	HSC	0.01
		Prx1-cre; Ngf fl/fl
		Mouse 11
Experiment 5	HSC	0.013
		Ngf fl/fl control
		Mouse 5
Experiment 5	MPP	0.017
		Prx1-cre; Ngf fl/fl
		Mouse 11
Experiment 5	MPP	0.013
		Ngf fl/fl control
		Mouse 5
Experiment 5	GMP	0.8
		Prx1-cre; Ngf fl/fl
		Mouse 11
Experiment 5	GMP	0.59
		Ngf fl/fl control
		Mouse 5
Experiment 5	MEP	0.68
		Prx1-cre; Ngf fl/fl
		Mouse 11
Experiment 5	MEP	0.85
		Ngf fl/fl control
		Mouse 5
Experiment 5	CMP	0.61
		Prx1-cre; Ngf fl/fl
		Mouse 11
Experiment 5	CMP	0.6
		Ngf fl/fl control
		Mouse 5
Experiment 5	CLP	0.03
		Prx1-cre; Ngf fl/fl
		Mouse 11
Experiment 5	CLP	0.035
		Ngf fl/fl control
		Mouse 6
Experiment 6	HSC	0.01
		Prx1-cre; Ngf fl/fl
		Mouse 12
Experiment 6	HSC	0.01
		Ngf fl/fl control
		Mouse 6
Experiment 6	MPP	0.012
		Prx1-cre; Ngf fl/fl
		Mouse 12
Experiment 6	MPP	0.015
		Ngf fl/fl control
		Mouse 6
Experiment 6	GMP	0.63
		Prx1-cre; Ngf fl/fl
		Mouse 12
Experiment 6	GMP	0.66
		Ngf fl/fl control
		Mouse 6
Experiment 6	MEP	0.78
		Prx1-cre; Ngf fl/fl
		Mouse 12
Experiment 6	MEP	0.84
		Ngf fl/fl control
		Mouse 6
Experiment 6	CMP	0.72
		Prx1-cre; Ngf fl/fl
		Mouse 12
Experiment 6	CMP	0.71
		Ngf fl/fl control
		Mouse 6
Experiment 6	CLP	0.019
		Prx1-cre; Ngf fl/fl
		Mouse 12
Experiment 6	CLP	0.037

## Sheet: Fig. 4f
Fig. 4f. Percentage of donor cell reconstitution after transplantation of whole bone marrow cells from Prx1-Cre; Ngf fl/fl mice
5 donor mice at 2 months of age were transplanted into a total of 5 recipients per donor per genotype in 5 independent experiments
		Ngf fl/fl control		Table Analyzed	2Factor_paired Factor1_Percent
		Mouse 1
Experiment 1	4wk	38		Two-way RM ANOVA	Matching: Stacked
				Assume sphericity?	No
		Prx1-cre; Ngf fl/fl		Alpha	0.05
		Mouse 6
Experiment 1	4wk	36		Source of Variation	% of total variation	P value	P value summary	Significant?	Geisser-Greenhouse's epsilon
				Row Factor x Column Factor	0.09988	0.970078	ns	No
		Ngf fl/fl control		Row Factor	85.89	4.04318e-08	****	Yes	0.6195
		Mouse 1		Column Factor	1.184	0.107317	ns	No
Experiment 1	8wk	56.4		Subject	2.881	0.555359	ns	No
		Prx1-cre; Ngf fl/fl		ANOVA table	SS	DF	MS	F (DFn, DFd)	P value
		Mouse 6		Row Factor x Column Factor	4.403	3	1.468	F (3, 24) = 0.08032	P=0.970078405784528
Experiment 1	8wk	48.2		Row Factor	3786	3	1262	F (1.858, 14.87) = 69.07	P=0.000000040431784
				Column Factor	52.21	1	52.21	F (1, 8) = 3.289	P=0.107316914133877
		Ngf fl/fl control		Subject	127	8	15.88	F (8, 24) = 0.8688	P=0.555359397118835
		Mouse 1		Residual	438.5	24	18.27
Experiment 1	12wk	56.9
				Difference between column means
		Prx1-cre; Ngf fl/fl		Mean of Ngf fl/fl control	52.46
		Mouse 6		Mean of prx1-cre.ngf.fl.fl	50.17
Experiment 1	12wk	63.3		Difference between means	2.285
				SE of difference	1.26
		Ngf fl/fl control		95% CI of difference	-0.6206 to 5.191
		Mouse 1
Experiment 1	16wk	62.7		Data summary
				Number of columns (Column Factor)	2
		Prx1-cre; Ngf fl/fl		Number of rows (Row Factor)	4
		Mouse 6		Number of subjects (Subject)	10
Experiment 1	16wk	62.2		Number of missing values	0
		Ngf fl/fl control		Compare each cell mean with the other cell mean in that row
		Mouse 2
Experiment 2	4wk	32.8		Number of families	1
				Number of comparisons per family	4
		Prx1-cre; Ngf fl/fl		Alpha	0.05
		Mouse 7
Experiment 2	4wk	39.3		Sidak's multiple comparisons test	Mean Diff.	95.00% CI of diff.	Significant?	Summary	Adjusted P Value
		Ngf fl/fl control		Ngf fl/fl control - Prx1-cre; Ngf fl/fl
		Mouse 2		4wk	3.3	-4.923 to 11.52	No	ns	0.656871
Experiment 2	8wk	44.2		8wk	1.5	-9.201 to 12.20	No	ns	0.983549
				12wk	2.38	-5.365 to 10.12	No	ns	0.822227
		Prx1-cre; Ngf fl/fl		16wk	1.96	-6.260 to 10.18	No	ns	0.919114
		Mouse 7
Experiment 2	8wk	43
				Test details	Mean 1	Mean 2	Mean Diff.	SE of diff.	N1	N2	t	DF
		Ngf fl/fl control
		Mouse 2		Ngf fl/fl control - Prx1-cre; Ngf fl/fl
Experiment 2	12wk	60.1		4wk	38.36	35.06	3.3	2.564	5	5	1.287	7.877
				8wk	49.34	47.84	1.5	3.066	5	5	0.4892	6.07
		Prx1-cre; Ngf fl/fl		12wk	59.18	56.8	2.38	2.394	5	5	0.994	7.641
		Mouse 7		16wk	62.94	60.98	1.96	2.563	5	5	0.7648	7.872
Experiment 2	12wk	56.7
		Ngf fl/fl control
		Mouse 2
Experiment 2	16wk	61.2
		Prx1-cre; Ngf fl/fl
		Mouse 7
Experiment 2	16wk	65.5
		Ngf fl/fl control
		Mouse 3
Experiment 3	4wk	44.7
		Prx1-cre; Ngf fl/fl
		Mouse 8
Experiment 3	4wk	37.7
		Ngf fl/fl control
		Mouse 3
Experiment 3	8wk	42
		Prx1-cre; Ngf fl/fl
		Mouse 8
Experiment 3	8wk	48.2
		Ngf fl/fl control
		Mouse 3
Experiment 3	12wk	54.6
		Prx1-cre; Ngf fl/fl
		Mouse 8
Experiment 3	12wk	57.7
		Ngf fl/fl control
		Mouse 3
Experiment 3	16wk	69
		Prx1-cre; Ngf fl/fl
		Mouse 8
Experiment 3	16wk	63.1
		Ngf fl/fl control
		Mouse 4
Experiment 4	4wk	37
		Prx1-cre; Ngf fl/fl
		Mouse 9
Experiment 4	4wk	31.9
		Ngf fl/fl control
		Mouse 4
Experiment 4	8wk	53.1
		Prx1-cre; Ngf fl/fl
		Mouse 9
Experiment 4	8wk	47.8
		Ngf fl/fl control
		Mouse 4
Experiment 4	12wk	61.8
		Prx1-cre; Ngf fl/fl
		Mouse 9
Experiment 4	12wk	53
		Ngf fl/fl control
		Mouse 4
Experiment 4	16wk	64.5
		Prx1-cre; Ngf fl/fl
		Mouse 9
Experiment 4	16wk	57.1
		Ngf fl/fl control
		Mouse 5
Experiment 5	4wk	39.3
		Prx1-cre; Ngf fl/fl
		Mouse 10
Experiment 5	4wk	30.4
		Ngf fl/fl control
		Mouse 5
Experiment 5	8wk	51
		Prx1-cre; Ngf fl/fl
		Mouse 10
Experiment 5	8wk	52
		Ngf fl/fl control
		Mouse 5
Experiment 5	12wk	62.5
		Prx1-cre; Ngf fl/fl
		Mouse 10
Experiment 5	12wk	53.3
		Ngf fl/fl control
		Mouse 5
Experiment 5	16wk	57.3
		Prx1-cre; Ngf fl/fl
		Mouse 10
Experiment 5	16wk	57

## Sheet: Fig. 4g
Fig. 4g. Bone marrow cellularities in femur and vertebra after lethal irradiation and transplantation in Prx1-Cre; Ngf fl/fl mice
6 mice of each genotype at 2 months of age in 6 independent experiments
		Ngf fl/fl control		Table Analyzed	2Factor_paired Factor1_Count
		Mouse 1
Experiment 1	femur	8.55		Two-way RM ANOVA	Matching: Stacked
				Assume sphericity?	Yes
		Prx1-cre; Ngf fl/fl		Alpha	0.05
		Mouse 7
Experiment 1	femur	4.42		Source of Variation	% of total variation	P value	P value summary	Significant?
				Row Factor x Column Factor	26.71	2.48726e-05	****	Yes
		Ngf fl/fl control		Row Factor	31.3	1.25129e-05	****	Yes
		Mouse 1		Column Factor	32.35	8.37335e-06	****	Yes
Experiment 1	vertebra	8.2		Subject	4.678	0.53588	ns	No
		Prx1-cre; Ngf fl/fl		ANOVA table	SS	DF	MS	F (DFn, DFd)	P value
		Mouse 7		Row Factor x Column Factor	24.91	1	24.91	F (1, 10) = 53.85	P=0.000024872614526
Experiment 1	vertebra	7.24		Row Factor	29.19	1	29.19	F (1, 10) = 63.12	P=0.000012512949460
				Column Factor	30.17	1	30.17	F (1, 10) = 69.16	P=0.000008373351273
		Ngf fl/fl control		Subject	4.363	10	0.4363	F (10, 10) = 0.9433	P=0.535880445297571
		Mouse 2		Residual	4.625	10	0.4625
Experiment 2	femur	7.93
				Difference between row means
		Prx1-cre; Ngf fl/fl		Mean of femur	6.067
		Mouse 8		Mean of vertebra	8.273
Experiment 2	femur	3.7		Difference between means	-2.206
				SE of difference	0.2777
		Ngf fl/fl control		95% CI of difference	-2.824 to -1.587
		Mouse 2
Experiment 2	vertebra	8.7		Difference between column means
				Mean of Ngf.fl.-.control	8.291
		Prx1-cre; Ngf fl/fl		Mean of prx1.cre.ngf.fl.fl	6.048
		Mouse 8		Difference between means	2.243
Experiment 2	vertebra	7.17		SE of difference	0.2697
				95% CI of difference	1.642 to 2.843
		Ngf fl/fl control
		Mouse 3		Interaction CI
Experiment 3	femur	8.3		Mean diff, A1 - B1	4.28
				Mean diff, A2 - B2	0.205
		Prx1-cre; Ngf fl/fl		(A1 -B1) - (A2 - B2)	4.075
		Mouse 9		95% CI of difference	2.838 to 5.312
Experiment 3	femur	3.71		(B1 - A1) - (B2 - A2)	-4.075
				95% CI of difference	-5.312 to -2.838
		Ngf fl/fl control
		Mouse 3		Data summary
Experiment 3	vertebra	8.9		Number of columns (Column Factor)	2
				Number of rows (Row Factor)	2
		Prx1-cre; Ngf fl/fl		Number of subjects (Subject)	12
		Mouse 9		Number of missing values	0
Experiment 3	vertebra	8.7
				Compare each cell mean with the other cell mean in that row
		Ngf fl/fl control
		Mouse 4		Number of families	1
Experiment 4	femur	8.25		Number of comparisons per family	2
				Alpha	0.05
		Prx1-cre; Ngf fl/fl
		Mouse 10		Sidak's multiple comparisons test	Mean Diff.	95.00% CI of diff.	Significant?	Summary	Adjusted P Value
Experiment 4	femur	3.08
				Ngf fl/fl control - Prx1-cre; Ngf fl/fl
		Ngf fl/fl control		femur	4.28	3.344 to 5.216	Yes	****	1.1366e-09
		Mouse 4		vertebra	0.205	-0.7305 to 1.141	No	ns	0.841744
Experiment 4	vertebra	8.69
		Prx1-cre; Ngf fl/fl		Test details	Mean 1	Mean 2	Mean Diff.	SE of diff.	N1	N2	t	DF
		Mouse 10
Experiment 4	vertebra	9.1		Ngf fl/fl control - Prx1-cre; Ngf fl/fl
				femur	8.207	3.927	4.28	0.387	6	6	11.06	20
		Ngf fl/fl control		vertebra	8.375	8.17	0.205	0.387	6	6	0.5296	20
		Mouse 5
Experiment 5	femur	9
		Prx1-cre; Ngf fl/fl
		Mouse 11
Experiment 5	femur	4.7
		Ngf fl/fl control
		Mouse 5
Experiment 5	vertebra	8.54
		Prx1-cre; Ngf fl/fl
		Mouse 11
Experiment 5	vertebra	7.9
		Ngf fl/fl control
		Mouse 6
Experiment 6	femur	7.21
		Prx1-cre; Ngf fl/fl
		Mouse 12
Experiment 6	femur	3.95
		Ngf fl/fl control
		Mouse 6
Experiment 6	vertebra	7.22
		Prx1-cre; Ngf fl/fl
		Mouse 12
Experiment 6	vertebra	8.91

## Sheet: Fig. 4h
Fig. 4h. Bone marrow HSC numbers in femur and vertebra after lethal irradiation and transplantation in Prx1-Cre; Ngf fl/fl mice
6 mice of each genotype at 2 months of age in 6 independent experiments
		Ngf fl/fl control		Table Analyzed	log2(x+0.00e+00)
		Mouse 1
Experiment 1	femur	2993		Two-way RM ANOVA	Matching: Stacked
				Assume sphericity?	Yes
		Prx1-cre; Ngf fl/fl		Alpha	0.05
		Mouse 7
Experiment 1	femur	354		Source of Variation	% of total variation	P value	P value summary	Significant?
				Row Factor x Column Factor	31.66	2.17129e-08	****	Yes
		Ngf fl/fl control		Row Factor	30.84	2.46385e-08	****	Yes
		Mouse 1		Column Factor	34.58	4.87363e-08	****	Yes
Experiment 1	vertebra	3116		Subject	1.647	0.346402	ns	No
		Prx1-cre; Ngf fl/fl		ANOVA table	SS	DF	MS	F (DFn, DFd)	P value
		Mouse 7		Row Factor x Column Factor	12.55	1	12.55	F (1, 10) = 248.4	P=0.000000021712869
Experiment 1	vertebra	2462		Row Factor	12.23	1	12.23	F (1, 10) = 242.0	P=0.000000024638534
				Column Factor	13.71	1	13.71	F (1, 10) = 210.0	P=0.000000048736331
		Ngf fl/fl control		Subject	0.6531	10	0.06531	F (10, 10) = 1.292	P=0.346402145558638
		Mouse 2		Residual	0.5053	10	0.05053
Experiment 2	femur	2934
				Difference between row means
		Prx1-cre; Ngf fl/fl		Mean of femur	9.869
		Mouse 8		Mean of vertebra	11.3
Experiment 2	femur	222		Difference between means	-1.428
				SE of difference	0.09177
		Ngf fl/fl control		95% CI of difference	-1.632 to -1.223
		Mouse 2
Experiment 2	vertebra	2610		Difference between column means
				Mean of Ngf.fl.-.control	11.34
		Prx1-cre; Ngf fl/fl		Mean of prx1.cre.ngf.fl.fl	9.827
		Mouse 8		Difference between means	1.512
Experiment 2	vertebra	2294		SE of difference	0.1043
				95% CI of difference	1.279 to 1.744
		Ngf fl/fl control
		Mouse 3		Interaction CI
Experiment 3	femur	2158		Mean diff, A1 - B1	2.958
				Mean diff, A2 - B2	0.06531
		Prx1-cre; Ngf fl/fl		(A1 -B1) - (A2 - B2)	2.893
		Mouse 9		95% CI of difference	2.484 to 3.302
Experiment 3	femur	371		(B1 - A1) - (B2 - A2)	-2.893
				95% CI of difference	-3.302 to -2.484
		Ngf fl/fl control
		Mouse 3		Data summary
Experiment 3	vertebra	2314		Number of columns (Column Factor)	2
				Number of rows (Row Factor)	2
		Prx1-cre; Ngf fl/fl		Number of subjects (Subject)	12
		Mouse 9		Number of missing values	0
Experiment 3	vertebra	2088
				Compare each cell mean with the other cell mean in that row
		Ngf fl/fl control
		Mouse 4		Number of families	1
Experiment 4	femur	2393		Number of comparisons per family	2
				Alpha	0.05
		Prx1-cre; Ngf fl/fl
		Mouse 10		Sidak's multiple comparisons test	Mean Diff.	95.00% CI of diff.	Significant?	Summary	Adjusted P Value
Experiment 4	femur	370
				Ngf fl/fl control - Prx1-cre; Ngf fl/fl
		Ngf fl/fl control		femur	2.958	2.622 to 3.294	Yes	****	6e-15
		Mouse 4		vertebra	0.06531	-0.2705 to 0.4012	No	ns	0.87285
Experiment 4	vertebra	2607
		Prx1-cre; Ngf fl/fl		Test details	Mean 1	Mean 2	Mean Diff.	SE of diff.	N1	N2	t	DF
		Mouse 10
Experiment 4	vertebra	2548		Ngf fl/fl control - Prx1-cre; Ngf fl/fl
				femur	11.35	8.39	2.958	0.1389	6	6	21.29	20
		Ngf fl/fl control		vertebra	11.33	11.26	0.06531	0.1389	6	6	0.47	20
		Mouse 5
Experiment 5	femur	2700
		Prx1-cre; Ngf fl/fl
		Mouse 11
Experiment 5	femur	423
		Ngf fl/fl control
		Mouse 5
Experiment 5	vertebra	2904
		Prx1-cre; Ngf fl/fl
		Mouse 11
Experiment 5	vertebra	2291
		Ngf fl/fl control
		Mouse 6
Experiment 6	femur	2561
		Prx1-cre; Ngf fl/fl
		Mouse 12
Experiment 6	femur	312
		Ngf fl/fl control
		Mouse 6
Experiment 6	vertebra	2035
		Prx1-cre; Ngf fl/fl
		Mouse 12
Experiment 6	vertebra	3210

## Sheet: Fig. 4i
Fig. 4i. Bone marrow LSK cell numbers in femur and vertebra after lethal irradiation and transplantation in Prx1-Cre; Ngf fl/fl mice
6 mice of each genotype at 2 months of age in 6 independent experiments
		Ngf fl/fl control		Table Analyzed	2Factor_paired Factor1_Count
		Mouse 1
Experiment 1	femur	49590		Column A	Ngf fl/fl control
				vs.	vs.
		Prx1-cre; Ngf fl/fl		Column B	Prx1-cre; Ngf fl/fl
		Mouse 7
Experiment 1	femur	4862		Test details
				Test name	Unpaired t test with Welch correction
		Ngf fl/fl control		Variance assumption	Individual variance for each group
		Mouse 1		Multiple comparisons	Set P value threshold
Experiment 1	vertebra	47560		Method	Holm-Šídák method
				Alpha	0.05
		Prx1-cre; Ngf fl/fl
		Mouse 7		Number of tests performed	2
Experiment 1	vertebra	39820		Number of rows omitted	0
		Ngf fl/fl control			Below threshold?	P value	Mean of Ngf.fl.-.control	Mean of prx1.cre.ngf.fl.fl	Difference	SE of difference	t ratio	df	Adjusted P Value
		Mouse 2		femur	Yes	<0.000001	47628	4233	43395	1926	22.53	5.707	2e-06
Experiment 2	femur	43615		vertebra	No	0.621652	46881	44955	1926	3782	0.5092	10	0.621652
		Prx1-cre; Ngf fl/fl
		Mouse 8
Experiment 2	femur	5920
		Ngf fl/fl control
		Mouse 2
Experiment 2	vertebra	58290
		Prx1-cre; Ngf fl/fl
		Mouse 8
Experiment 2	vertebra	38001
		Ngf fl/fl control
		Mouse 3
Experiment 3	femur	52290
		Prx1-cre; Ngf fl/fl
		Mouse 9
Experiment 3	femur	4823
		Ngf fl/fl control
		Mouse 3
Experiment 3	vertebra	42720
		Prx1-cre; Ngf fl/fl
		Mouse 9
Experiment 3	vertebra	42630
		Ngf fl/fl control
		Mouse 4
Experiment 4	femur	41250
		Prx1-cre; Ngf fl/fl
		Mouse 10
Experiment 4	femur	2464
		Ngf fl/fl control
		Mouse 4
Experiment 4	vertebra	39105
		Prx1-cre; Ngf fl/fl
		Mouse 10
Experiment 4	vertebra	56420
		Ngf fl/fl control
		Mouse 5
Experiment 5	femur	52200
		Prx1-cre; Ngf fl/fl
		Mouse 11
Experiment 5	femur	3760
		Ngf fl/fl control
		Mouse 5
Experiment 5	vertebra	45262
		Prx1-cre; Ngf fl/fl
		Mouse 11
Experiment 5	vertebra	46610
		Ngf fl/fl control
		Mouse 6
Experiment 6	femur	46820
		Prx1-cre; Ngf fl/fl
		Mouse 12
Experiment 6	femur	3568
		Ngf fl/fl control
		Mouse 6
Experiment 6	vertebra	48350
		Prx1-cre; Ngf fl/fl
		Mouse 12
Experiment 6	vertebra	46250

## Sheet: Fig. 4j
Fig. 4j. Bone marrow LepR+ cell numbers in femur and vertebra after lethal irradiation and transplantation in Prx1-Cre; Ngf fl/fl mice
6 mice of each genotype at 2 months of age in 6 independent experiments
		Ngf fl/fl control		Table Analyzed	2Factor_paired Factor1_Count
		Mouse 1
Experiment 1	femur	139700		Two-way RM ANOVA	Matching: Stacked
				Assume sphericity?	Yes
		Prx1-cre; Ngf fl/fl		Alpha	0.05
		Mouse 7
Experiment 1	femur	62000		Source of Variation	% of total variation	P value	P value summary	Significant?
				Row Factor x Column Factor	18.83	0.000746088	***	Yes
		Ngf fl/fl control		Row Factor	33.16	8.43657e-05	****	Yes
		Mouse 1		Column Factor	29.86	0.000265915	***	Yes
Experiment 1	vertebra	123300		Subject	9.91	0.388277	ns	No
		Prx1-cre; Ngf fl/fl		ANOVA table	SS	DF	MS	F (DFn, DFd)	P value
		Mouse 7		Row Factor x Column Factor	9882041667	1	9882041667	F (1, 10) = 22.85	P=0.000746087516920
Experiment 1	vertebra	189500		Row Factor	17398935000	1	17398935000	F (1, 10) = 40.22	P=0.000084365680146
				Column Factor	15667260000	1	15667260000	F (1, 10) = 30.13	P=0.000265915109432
		Ngf fl/fl control		Subject	5200313333	10	520031333	F (10, 10) = 1.202	P=0.388276502682405
		Mouse 2		Residual	4325623333	10	432562333
Experiment 2	femur	177900
				Difference between row means
		Prx1-cre; Ngf fl/fl		Mean of femur	107658
		Mouse 8		Mean of vertebra	161508
Experiment 2	femur	86700		Difference between means	-53850
				SE of difference	8491
		Ngf fl/fl control		95% CI of difference	-72769 to -34931
		Mouse 2
Experiment 2	vertebra	183600		Difference between column means
				Mean of Ngf.fl.-.control	160133
		Prx1-cre; Ngf fl/fl		Mean of prx1.cre.ngf.fl.fl	109033
		Mouse 8		Difference between means	51100
Experiment 2	vertebra	153300		SE of difference	9310
				95% CI of difference	30357 to 71843
		Ngf fl/fl control
		Mouse 3		Interaction CI
Experiment 3	femur	133000		Mean diff, A1 - B1	91683
				Mean diff, A2 - B2	10517
		Prx1-cre; Ngf fl/fl		(A1 -B1) - (A2 - B2)	81167
		Mouse 9		95% CI of difference	43329 to 119004
Experiment 3	femur	64400		(B1 - A1) - (B2 - A2)	-81167
				95% CI of difference	-119004 to -43329
		Ngf fl/fl control
		Mouse 3		Data summary
Experiment 3	vertebra	166000		Number of columns (Column Factor)	2
				Number of rows (Row Factor)	2
		Prx1-cre; Ngf fl/fl		Number of subjects (Subject)	12
		Mouse 9		Number of missing values	0
Experiment 3	vertebra	131400
				Compare each cell mean with the other cell mean in that row
		Ngf fl/fl control
		Mouse 4		Number of families	1
Experiment 4	femur	150500		Number of comparisons per family	2
				Alpha	0.05
		Prx1-cre; Ngf fl/fl
		Mouse 10		Sidak's multiple comparisons test	Mean Diff.	95.00% CI of diff.	Significant?	Summary	Adjusted P Value
Experiment 4	femur	65600
				Ngf fl/fl control - Prx1-cre; Ngf fl/fl
		Ngf fl/fl control		femur	91683	61228 to 122139	Yes	****	9.76732e-07
		Mouse 4		vertebra	10517	-19939 to 40972	No	ns	0.656345
Experiment 4	vertebra	184900
		Prx1-cre; Ngf fl/fl		Test details	Mean 1	Mean 2	Mean Diff.	SE of diff.	N1	N2	t	DF
		Mouse 10
Experiment 4	vertebra	174000		Ngf fl/fl control - Prx1-cre; Ngf fl/fl
				femur	153500	61817	91683	12600	6	6	7.276	20
		Ngf fl/fl control		vertebra	166767	156250	10517	12600	6	6	0.8346	20
		Mouse 5
Experiment 5	femur	188900
		Prx1-cre; Ngf fl/fl
		Mouse 11
Experiment 5	femur	52900
		Ngf fl/fl control
		Mouse 5
Experiment 5	vertebra	157300
		Prx1-cre; Ngf fl/fl
		Mouse 11
Experiment 5	vertebra	138900
		Ngf fl/fl control
		Mouse 6
Experiment 6	femur	131000
		Prx1-cre; Ngf fl/fl
		Mouse 12
Experiment 6	femur	39300
		Ngf fl/fl control
		Mouse 6
Experiment 6	vertebra	185500
		Prx1-cre; Ngf fl/fl
		Mouse 12
Experiment 6	vertebra	150400

## Sheet: Fig. 4k
Fig. 4k. Bone marrow endothelial cell numbers in femur and vertebra after lethal irradiation and transplantation in Prx1-Cre; Ngf fl/fl mice
6 mice of each genotype at 2 months of age in 6 independent experiments
		Ngf fl/fl control		Table Analyzed	2Factor_paired Factor1_Count
		Mouse 1
Experiment 1	femur	152500		Two-way RM ANOVA	Matching: Stacked
				Assume sphericity?	Yes
		Prx1-cre; Ngf fl/fl		Alpha	0.05
		Mouse 7
Experiment 1	femur	54000		Source of Variation	% of total variation	P value	P value summary	Significant?
				Row Factor x Column Factor	36	6.45835e-06	****	Yes
		Ngf fl/fl control		Row Factor	23.59	4.03358e-05	****	Yes
		Mouse 1		Column Factor	25.65	0.00046263	***	Yes
Experiment 1	vertebra	129900		Subject	9.852	0.143681	ns	No
		Prx1-cre; Ngf fl/fl		ANOVA table	SS	DF	MS	F (DFn, DFd)	P value
		Mouse 7		Row Factor x Column Factor	19471206667	1	19471206667	F (1, 10) = 73.33	P=0.000006458353694
Experiment 1	vertebra	124800		Row Factor	12760481667	1	12760481667	F (1, 10) = 48.05	P=0.000040335825024
				Column Factor	13872041667	1	13872041667	F (1, 10) = 26.03	P=0.000462630083713
		Ngf fl/fl control		Subject	5329031667	10	532903167	F (10, 10) = 2.007	P=0.143680599552492
		Mouse 2		Residual	2655411667	10	265541167
Experiment 2	femur	177100
				Difference between row means
		Prx1-cre; Ngf fl/fl		Mean of femur	108325
		Mouse 8		Mean of vertebra	154442
Experiment 2	femur	46500		Difference between means	-46117
				SE of difference	6653
		Ngf fl/fl control		95% CI of difference	-60940 to -31294
		Mouse 2
Experiment 2	vertebra	182000		Difference between column means
				Mean of Ngf.fl.-.control	155425
		Prx1-cre; Ngf fl/fl		Mean of prx1.cre.ngf.fl.fl	107342
		Mouse 8		Difference between means	48083
Experiment 2	vertebra	137100		SE of difference	9424
				95% CI of difference	27085 to 69082
		Ngf fl/fl control
		Mouse 3		Interaction CI
Experiment 3	femur	128000		Mean diff, A1 - B1	105050
				Mean diff, A2 - B2	-8883
		Prx1-cre; Ngf fl/fl		(A1 -B1) - (A2 - B2)	113933
		Mouse 9		95% CI of difference	84288 to 143579
Experiment 3	femur	44100		(B1 - A1) - (B2 - A2)	-113933
				95% CI of difference	-143579 to -84288
		Ngf fl/fl control
		Mouse 3		Data summary
Experiment 3	vertebra	128500		Number of columns (Column Factor)	2
				Number of rows (Row Factor)	2
		Prx1-cre; Ngf fl/fl		Number of subjects (Subject)	12
		Mouse 9		Number of missing values	0
Experiment 3	vertebra	198600
				Compare each cell mean with the other cell mean in that row
		Ngf fl/fl control
		Mouse 4		Number of families	1
Experiment 4	femur	178900		Number of comparisons per family	2
				Alpha	0.05
		Prx1-cre; Ngf fl/fl
		Mouse 10		Sidak's multiple comparisons test	Mean Diff.	95.00% CI of diff.	Significant?	Summary	Adjusted P Value
Experiment 4	femur	58700
				Ngf fl/fl control - Prx1-cre; Ngf fl/fl
		Ngf fl/fl control		femur	105050	77167 to 132933	Yes	****	2.98044e-08
		Mouse 4		vertebra	-8883	-36766 to 19000	No	ns	0.697786
Experiment 4	vertebra	152700
		Prx1-cre; Ngf fl/fl		Test details	Mean 1	Mean 2	Mean Diff.	SE of diff.	N1	N2	t	DF
		Mouse 10
Experiment 4	vertebra	172500		Ngf fl/fl control - Prx1-cre; Ngf fl/fl
				femur	160850	55800	105050	11536	6	6	9.106	20
		Ngf fl/fl control		vertebra	150000	158883	-8883	11536	6	6	0.7701	20
		Mouse 5
Experiment 5	femur	174200
		Prx1-cre; Ngf fl/fl
		Mouse 11
Experiment 5	femur	75100
		Ngf fl/fl control
		Mouse 5
Experiment 5	vertebra	148900
		Prx1-cre; Ngf fl/fl
		Mouse 11
Experiment 5	vertebra	165300
		Ngf fl/fl control
		Mouse 6
Experiment 6	femur	154400
		Prx1-cre; Ngf fl/fl
		Mouse 12
Experiment 6	femur	56400
		Ngf fl/fl control
		Mouse 6
Experiment 6	vertebra	158000
		Prx1-cre; Ngf fl/fl
		Mouse 12
Experiment 6	vertebra	155000

## Sheet: Fig. 4l
Fig. 4l. Leakage of intravenously-injected Evans blue dye into femoral or vertebral bone marrow after lethal irradiation and transplantation in Prx1-Cre; Ngf fl/fl mice
5 mice of each genotype at 2 months of age in 5 independent experiments
		Ngf fl/fl control		Table Analyzed	log2(x+0.00e+00)
		Mouse 1
Experiment 1	femur	0.27		Column A	Ngf fl/fl control
				vs.	vs.
		Prx1-cre; Ngf fl/fl		Column B	Prx1-cre; Ngf fl/fl
		Mouse 6
Experiment 1	femur	1.3		Test details
				Test name	Unpaired t test
		Ngf fl/fl control		Variance assumption	Individual variance for each row
		Mouse 1		Multiple comparisons	Set P value threshold
Experiment 1	vertebra	0.25		Method	Holm-Šídák method
				Alpha	0.05
		Prx1-cre; Ngf fl/fl
		Mouse 6		Number of tests performed	2
Experiment 1	vertebra	0.25		Number of rows omitted	0
		Ngf fl/fl control			Below threshold?	P value	Mean of Ngf.fl.-.control	Mean of prx1.cre.ngf.fl.fl	Difference	SE of difference	t ratio	df	Adjusted P Value
		Mouse 2		femur	Yes	4e-06	-2.057	0.4906	-2.547	0.233	10.93	8	9e-06
Experiment 2	femur	0.33		vertebra	No	0.543272	-2.488	-2.278	-0.2092	0.3295	0.6348	8	0.543272
		Prx1-cre; Ngf fl/fl
		Mouse 7
Experiment 2	femur	1.3
		Ngf fl/fl control
		Mouse 2
Experiment 2	vertebra	0.26
		Prx1-cre; Ngf fl/fl
		Mouse 7
Experiment 2	vertebra	0.16
		Ngf fl/fl control
		Mouse 3
Experiment 3	femur	0.3
		Prx1-cre; Ngf fl/fl
		Mouse 8
Experiment 3	femur	1.2
		Ngf fl/fl control
		Mouse 3
Experiment 3	vertebra	0.11
		Prx1-cre; Ngf fl/fl
		Mouse 8
Experiment 3	vertebra	0.31
		Ngf fl/fl control
		Mouse 4
Experiment 4	femur	0.2
		Prx1-cre; Ngf fl/fl
		Mouse 9
Experiment 4	femur	1.8
		Ngf fl/fl control
		Mouse 4
Experiment 4	vertebra	0.21
		Prx1-cre; Ngf fl/fl
		Mouse 9
Experiment 4	vertebra	0.15
		Ngf fl/fl control
		Mouse 5
Experiment 5	femur	0.15
		Prx1-cre; Ngf fl/fl
		Mouse 10
Experiment 5	femur	1.5
		Ngf fl/fl control
		Mouse 5
Experiment 5	vertebra	0.12
		Prx1-cre; Ngf fl/fl
		Mouse 10
Experiment 5	vertebra	0.2
