# Supplementary material for: Leptin receptor+ cells promote bone marrow innervation and regeneration by synthesizing nerve growth factor
Source: Nat Cell Biol. 2023 Nov 27;25(12):1746–57. doi: 10.1038/s41556-023-01284-9 (PMC10709146; doi:10.1038/s41556-023-01284-9)
Supplement: Supplementary file 7 — Statistical source data. [file 41556_2023_1284_MOESM7_ESM.xlsx]

## Sheet: Fig. 5a
Fig. 5a. NGF protein levels in bone marrow serum before and after lethal irradiation and transplantation in LepR-Cre; Ngf flox/∆ mice
3-4 mice of each genotype at 6-8 months of age in 3-4 independent experiments
		Ngf flox/∆ control
		Mouse 1
Experiment 1	D0	0.58		Table Analyzed	log2(x+0.00e+00)
		LepR-Cre; Ngf flox/∆		Two-way ANOVA	Ordinary
		Mouse 4		Alpha	0.05
Experiment 1	D0	0.02
				Source of Variation	% of total variation	P value	P value summary	Significant?
		Ngf flox/∆ control		Interaction	1.054	0.116906	ns	No
		Mouse 2		Row Factor	3.716	0.00279416	**	Yes
Experiment 1	D14	1.55		Column Factor	88.3	7.52e-13	****	Yes
		LepR-Cre; Ngf flox/∆		ANOVA table	SS (Type III)	DF	MS	F (DFn, DFd)	P value
		Mouse 5		Interaction	1.444	2	0.7218	F (2, 16) = 2.462	P=0.116905614588645
Experiment 1	D14	0.08		Row Factor	5.092	2	2.546	F (2, 16) = 8.684	P=0.002794155580138
				Column Factor	121	1	121	F (1, 16) = 412.7	P=0.000000000000752
		Ngf flox/∆ control		Residual	4.691	16	0.2932
		Mouse 3
Experiment 1	D28	0.68		Difference between column means
				Predicted (LS) mean of Ngf.fl.-.control	-0.1319
		LepR-Cre; Ngf flox/∆		Predicted (LS) mean of LepR-Cre..Ngf.fl.-	-4.865
		Mouse 6		Difference between predicted means	4.733
Experiment 1	D28	0.04		SE of difference	0.233
				95% CI of difference	4.240 to 5.227
		Ngf flox/∆ control
		Mouse 7		Spearman's test for heteroscedasticity
Experiment 2	0	0.54		Rs of predicted Y vs. |residual|	-0.08415
				P value (one tailed)	0.354823
		LepR-Cre; Ngf flox/∆		Passed (P > 0.05)?	Yes
		Mouse 10
Experiment 2	0	0.04		Normality of Residuals
				Test name	Statistics	P value	Passed normality test (alpha=0.05)?	P value summary
		Ngf flox/∆ control		D'Agostino-Pearson omnibus (K2)	0.6336	0.728486	Yes	ns
		Mouse 8		Anderson-Darling (A2*)	0.1524	0.951768	Yes	ns
Experiment 2	14	2.23		Shapiro-Wilk (W)	0.9875	0.990298	Yes	ns
				Kolmogorov-Smirnov (distance)	0.08256	0.1	Yes	ns
		LepR-Cre; Ngf flox/∆
		Mouse 11		Data summary
Experiment 2	14	0.04		Number of columns (Column Factor)	2
				Number of rows (Row Factor)	3
		Ngf flox/∆ control		Number of values	22
		Mouse 9
Experiment 2	28	0.88		Compare cell means with others in its row and its column
		LepR-Cre; Ngf flox/∆		Number of families	5
		Mouse 12		Number of comparisons per row family	1
Experiment 2	28	0.02		Number of comparisons per column family	3
				Alpha	0.05
		Ngf flox/∆ control
		Mouse 13		Tukey's multiple comparisons test	Predicted (LS) mean diff.	95.00% CI of diff.	Below threshold?	Summary	Adjusted P Value
Experiment 3	D0	0.47
				0
		LepR-Cre; Ngf flox/∆		Ngf.fl.-.control vs. LepR-Cre..Ngf.fl.-	4.194	3.257 to 5.131	Yes	****	5.68722e-08
		Mouse 16
Experiment 3	D0	0.03		14
				Ngf.fl.-.control vs. LepR-Cre..Ngf.fl.-	5.43	4.619 to 6.242	Yes	****	1.77153e-10
		Ngf flox/∆ control
		Mouse 14		28
Experiment 3	D14	1.28		Ngf.fl.-.control vs. LepR-Cre..Ngf.fl.-	4.576	3.764 to 5.388	Yes	****	2.1839e-09
		LepR-Cre; Ngf flox/∆		Ngf.fl.-.control
		Mouse 17		0 vs. 14	-1.788	-2.855 to -0.7211	Yes	**	0.00143574
Experiment 3	D14	0.02		0 vs. 28	-0.5802	-1.647 to 0.4869	No	ns	0.362788
				14 vs. 28	1.208	0.2200 to 2.196	Yes	*	0.0159681
		Ngf flox/∆ control
		Mouse 15		LepR-Cre..Ngf.fl.-
Experiment 3	D28	0.59		0 vs. 14	-0.5522	-1.619 to 0.5149	No	ns	0.397015
				0 vs. 28	-0.1984	-1.265 to 0.8687	No	ns	0.881762
		LepR-Cre; Ngf flox/∆		14 vs. 28	0.3538	-0.6342 to 1.342	No	ns	0.633494
		Mouse 18
Experiment 3	D28	0.05
				Test details	Predicted (LS) mean 1	Predicted (LS) mean 2	Predicted (LS) mean diff.	SE of diff.	N1	N2	q	DF
		Ngf flox/∆ control
		Mouse 19		0
Experiment 4	D14	2.5		Ngf.fl.-.control vs. LepR-Cre..Ngf.fl.-	-0.9214	-5.116	4.194	0.4421	3	3	13.42	16
		LepR-Cre; Ngf flox/∆		14
		Mouse 21		Ngf.fl.-.control vs. LepR-Cre..Ngf.fl.-	0.8668	-4.563	5.43	0.3829	4	4	20.06	16
Experiment 4	D14	0.05
				28
		Ngf flox/∆ control		Ngf.fl.-.control vs. LepR-Cre..Ngf.fl.-	-0.3411	-4.917	4.576	0.3829	4	4	16.9	16
		Mouse 20
Experiment 4	D28	1.1		Ngf.fl.-.control
				0 vs. 14	-0.9214	0.8668	-1.788	0.4135	3	4	6.115	16
		LepR-Cre; Ngf flox/∆		0 vs. 28	-0.9214	-0.3411	-0.5802	0.4135	3	4	1.984	16
		Mouse 22		14 vs. 28	0.8668	-0.3411	1.208	0.3829	4	4	4.462	16
Experiment 4	D28	0.03
				LepR-Cre..Ngf.fl.-
				0 vs. 14	-5.116	-4.563	-0.5522	0.4135	3	4	1.888	16
				0 vs. 28	-5.116	-4.917	-0.1984	0.4135	3	4	0.6785	16
				14 vs. 28	-4.563	-4.917	0.3538	0.3829	4	4	1.307	16

## Sheet: Fig. 5d
Fig. 5d. Ngf levels in adipocytes assessed by qRT-PCR
3-5 mice of each cell type at 2-6 months of age in 3 independent experiments
	whole bone marrow cells
	Mouse 1
Experiment 1	0
	LepR+ cells
	Mouse 2
Experiment 1	1
	adipocytes
	Mouse 3
Experiment 1	0.72
	whole bone marrow cells
	Mouse 4
Experiment 2	0
	LepR+ cells
	Mouse 5
Experiment 2	1
	adipocytes
	Mouse 6
Experiment 2	1.3
	whole bone marrow cells
	Mouse 7
Experiment 3	0
	LepR+ cells
	Mouse 8
Experiment 3	1
	adipocytes
	Mouse 9
Experiment 3	1.54
	adipocytes
	Mouse 10
Experiment 4	0.88
	adipocytes
	Mouse 11
Experiment 5	1.3

## Sheet: Fig. 5e
Fig. 5e. Bone marrow area occupied by peripheral nerves before and after lethal irradiation and transplantation in LepR-Cre; Ngf flox/∆ mice
5 mice of each genotype per time point at 6-8 months of age in 5 independent experiments
		Ngf flox/∆ control		Table Analyzed	Control									Table Analyzed	2Factor_unpaired_Percent
		Mouse 1		Data sets analyzed	A-C
Experiment 1	D0	0.88												Column A	Ngf flox/∆ control
				ANOVA summary										vs.	vs.
		LepR-Cre; Ngf flox/∆		F	11.74									Column B	LepR-Cre; Ngf flox/∆
		Mouse 4		P value	0.00149591
Experiment 1	D0	0		P value summary	**									Test details
				Significant diff. among means (P < 0.05)?	Yes									Test name	Mann-Whitney test
		Ngf flox/∆ control		R squared	0.6618									Comparison for each test	Compare ranks
		Mouse 2												Multiple comparisons	Set P value threshold
Experiment 1	D14	1.42		Brown-Forsythe test										Method	Holm-Šídák method
				F (DFn, DFd)	0.3885 (2, 12)									Alpha	0.05
		LepR-Cre; Ngf flox/∆		P value	0.686313
		Mouse 5		P value summary	ns									Number of tests performed	3
Experiment 1	D14	0		Are SDs significantly different (P < 0.05)?	No									Number of rows omitted	0
		Ngf flox/∆ control		Bartlett's test											Below threshold?	P value	Mean rank of Ngf flox/∆ control	Mean rank of LepR-Cre; Ngf flox/∆	Mean rank diff.	Mann-Whitney U	Adjusted P Value
		Mouse 3		Bartlett's statistic (corrected)	1.466									D0	Yes	0.00793651	8	3	5	0	0.0236211
Experiment 1	D28	0.9		P value	0.480407									D14	Yes	0.00793651	8	3	5	0	0.0236211
				P value summary	ns									D28	Yes	0.00793651	8	3	5	0	0.0236211
		LepR-Cre; Ngf flox/∆		Are SDs significantly different (P < 0.05)?	No
		Mouse 6
Experiment 1	D28	0		ANOVA table	SS	DF	MS	F (DFn, DFd)	P value
				Treatment (between columns)	0.4568	2	0.2284	F (2, 12) = 11.74	P=0.001495913219459
		Ngf flox/∆ control		Residual (within columns)	0.2334	12	0.01945
		Mouse 7		Total	0.6902	14
Experiment 2	D0	0.87
				Model comparison	SS	DF	Probability it is correct
		LepR-Cre; Ngf flox/∆		Null H. All population means identical	0.6902	14	0.9648%
		Mouse 10		Alternative H: Distinct population means	0.2334	12	99.04%
Experiment 2	D0	0		Ratio of probabilities			102.6
				Difference in AICc			9.263
		Ngf flox/∆ control
		Mouse 8		Normality of Residuals
Experiment 2	D14	1.44		Test name	Statistics	P value	Passed normality test (alpha=0.05)?	P value summary
				D'Agostino-Pearson omnibus (K2)	0.3503	0.839344	Yes	ns
		LepR-Cre; Ngf flox/∆		Anderson-Darling (A2*)	0.4422	0.248765	Yes	ns
		Mouse 11		Shapiro-Wilk (W)	0.9376	0.352629	Yes	ns
Experiment 2	D14	0		Kolmogorov-Smirnov (distance)	0.1573	0.1	Yes	ns
		Ngf flox/∆ control		Data summary
		Mouse 9		Number of treatments (columns)	3
Experiment 2	D28	0.95		Number of values (total)	15
		LepR-Cre; Ngf flox/∆		Number of families	1
		Mouse 12		Number of comparisons per family	2
Experiment 2	D28	0		Alpha	0.05
		Ngf flox/∆ control		Šídák's multiple comparisons test	Mean Diff.	95.00% CI of diff.	Below threshold?	Summary	Adjusted P Value
		Mouse 13		D0 vs. D14	-0.386	-0.6112 to -0.1608	Yes	**	0.00180378	A-B
Experiment 3	D0	1.02		D14 vs. D28	0.352	0.1268 to 0.5772	Yes	**	0.00357943	B-C
		LepR-Cre; Ngf flox/∆		Test details	Mean 1	Mean 2	Mean Diff.	SE of diff.	n1	n2	t	DF
		Mouse 16		D0 vs. D14	0.964	1.35	-0.386	0.0882	5	5	4.376	12
Experiment 3	D0	0		D14 vs. D28	1.35	0.998	0.352	0.0882	5	5	3.991	12
		Ngf flox/∆ control
		Mouse 14
Experiment 3	D14	1.27
		LepR-Cre; Ngf flox/∆
		Mouse 17
Experiment 3	D14	0
		Ngf flox/∆ control
		Mouse 15
Experiment 3	D28	1.16
		LepR-Cre; Ngf flox/∆
		Mouse 18
Experiment 3	D28	0
		Ngf flox/∆ control
		Mouse 19
Experiment 4	D0	1.12
		LepR-Cre; Ngf flox/∆
		Mouse 22
Experiment 4	D0	0
		Ngf flox/∆ control
		Mouse 20
Experiment 4	D14	1.07
		LepR-Cre; Ngf flox/∆
		Mouse 23
Experiment 4	D14	0
		Ngf flox/∆ control
		Mouse 21
Experiment 4	D28	1.07
		LepR-Cre; Ngf flox/∆
		Mouse 24
Experiment 4	D28	0
		Ngf flox/∆ control
		Mouse 25
Experiment 5	D0	0.93
		LepR-Cre; Ngf flox/∆
		Mouse 28
Experiment 5	D0	0
		Ngf flox/∆ control
		Mouse 26
Experiment 5	D14	1.55
		LepR-Cre; Ngf flox/∆
		Mouse 29
Experiment 5	D14	0
		Ngf flox/∆ control
		Mouse 27
Experiment 5	D28	0.91
		LepR-Cre; Ngf flox/∆
		Mouse 30
Experiment 5	D28	0

## Sheet: Fig. 5g
Fig. 5g. Tomato+ bone marrow area before and after lethal irradiation and transplantation
5 mice per time point at 6-8 months of age in 5 independent experiments
	0		Table Analyzed	1Factor_unpaired_Percent
	Mouse 1		Data sets analyzed	A-C
Experiment 1	0.52
			ANOVA summary
	14		F	17.9
	Mouse 2		P value	0.000250459
Experiment 1	1.55		P value summary	***
			Significant diff. among means (P < 0.05)?	Yes
	28		R squared	0.7489
	Mouse 3
Experiment 1	1.04		Brown-Forsythe test
			F (DFn, DFd)	1.527 (2, 12)
	0		P value	0.256547
	Mouse 4		P value summary	ns
Experiment 2	0.85		Are SDs significantly different (P < 0.05)?	No
	14		Bartlett's test
	Mouse 5		Bartlett's statistic (corrected)	7.184
Experiment 2	3.07		P value	0.0275386
			P value summary	*
	28		Are SDs significantly different (P < 0.05)?	Yes
	Mouse 6
Experiment 2	2.1		ANOVA table	SS	DF	MS	F (DFn, DFd)	P value
			Treatment (between columns)	13.67	2	6.836	F (2, 12) = 17.90	P=0.000250459015684
	0		Residual (within columns)	4.583	12	0.3819
	Mouse 7		Total	18.26	14
Experiment 3	0.9
			Model comparison	SS	DF	Probability it is correct
	14		Null H. All population means identical	18.26	14	0.1042%
	Mouse 8		Alternative H: Distinct population means	4.583	12	99.9%
Experiment 3	3.25		Ratio of probabilities			958.4
			Difference in AICc			13.73
	28
	Mouse 9		Normality of Residuals
Experiment 3	0.85		Test name	Statistics	P value	Passed normality test (alpha=0.05)?	P value summary
			D'Agostino-Pearson omnibus (K2)	3.649	0.161287	Yes	ns
	0		Anderson-Darling (A2*)	0.6482	0.0727769	Yes	ns
	Mouse 10		Shapiro-Wilk (W)	0.9135	0.153447	Yes	ns
Experiment 4	0.47		Kolmogorov-Smirnov (distance)	0.2028	0.0976988	Yes	ns
	14		Data summary
	Mouse 11		Number of treatments (columns)	3
Experiment 4	4.12		Number of values (total)	15
	28		Number of families	1
	Mouse 12		Number of comparisons per family	2
Experiment 4	1.12		Alpha	0.05
	0		Šídák's multiple comparisons test	Mean Diff.	95.00% CI of diff.	Below threshold?	Summary	Adjusted P Value
	Mouse 13		D0 vs. D14	-2.258	-3.256 to -1.260	Yes	***	0.000175701	A-B
Experiment 5	0.66		D14 vs. D28	1.656	0.6581 to 2.654	Yes	**	0.00230701	B-C
	14		Test details	Mean 1	Mean 2	Mean Diff.	SE of diff.	n1	n2	t	DF
	Mouse 14		D0 vs. D14	0.68	2.938	-2.258	0.3909	5	5	5.777	12
Experiment 5	2.7		D14 vs. D28	2.938	1.282	1.656	0.3909	5	5	4.237	12
	28
	Mouse 15
Experiment 5	1.3

## Sheet: Fig. 5h
Fig. 5h. SCF protein levels in bone marrow serum before and after lethal irradiation and transplantation in LepR-Cre; Ngf flox/∆
8 mice of each genotype per time point at 6-8 months of age in 8 independent experiments
		Ngf flox/∆ control			Table Analyzed	log2(x+0.00e+00)
		Mouse 1
Experiment 1	D0	55			Two-way ANOVA	Ordinary
					Alpha	0.05
		LepR-Cre; Ngf flox/∆
		Mouse 4			Source of Variation	% of total variation	P value	P value summary	Significant?
Experiment 1	D0	57			Interaction	13.51	0.000642544	***	Yes
					Row Factor	50.1	2.80991e-09	****	Yes
		Ngf flox/∆ control			Column Factor	4.139	0.025165	*	Yes
		Mouse 2
Experiment 1	D14	127			ANOVA table	SS	DF	MS	F (DFn, DFd)	P value
					Interaction	2.85	2	1.425	F (2, 42) = 8.801	P=0.000642544053857
		LepR-Cre; Ngf flox/∆			Row Factor	10.57	2	5.284	F (2, 42) = 32.63	P=0.000000002809909
		Mouse 5			Column Factor	0.8729	1	0.8729	F (1, 42) = 5.391	P=0.025164952790953
Experiment 1	D14	70			Residual	6.801	42	0.1619
		Ngf flox/∆ control			Difference between column means
		Mouse 3			Mean of Ngf.fl.-.control	6.555
Experiment 1	D28	107			Mean of LepR-Cre..Ngf.fl.-	6.286
					Difference between means	0.2697
		LepR-Cre; Ngf flox/∆			SE of difference	0.1162
		Mouse 6			95% CI of difference	0.03528 to 0.5041
Experiment 1	D28	72
					Spearman's test for heteroscedasticity
		Ngf flox/∆ control			Rs of predicted Y vs. |residual|	0.0273
		Mouse 7			P value (one tailed)	0.426934
Experiment 2	D0	57			Passed (P > 0.05)?	Yes
		LepR-Cre; Ngf flox/∆			Normality of Residuals
		Mouse 10			Test name	Statistics	P value	Passed normality test (alpha=0.05)?	P value summary
Experiment 2	D0	62			D'Agostino-Pearson omnibus (K2)	5.453	0.0654529	Yes	ns
					Anderson-Darling (A2*)	0.391	0.367373	Yes	ns
		Ngf flox/∆ control			Shapiro-Wilk (W)	0.9659	0.175119	Yes	ns
		Mouse 8			Kolmogorov-Smirnov (distance)	0.07486	0.1	Yes	ns
Experiment 2	D14	155
					Data summary
		LepR-Cre; Ngf flox/∆			Number of columns (Column Factor)	2
		Mouse 11			Number of rows (Row Factor)	3
Experiment 2	D14	65			Number of values	48
		Ngf flox/∆ control			Compare cell means with others in its row and its column
		Mouse 9
Experiment 2	D28	75			Number of families	5
					Number of comparisons per row family	1
		LepR-Cre; Ngf flox/∆			Number of comparisons per column family	3
		Mouse 12			Alpha	0.05
Experiment 2	D28	80
					Tukey's multiple comparisons test	Mean Diff.	95.00% CI of diff.	Below threshold?	Summary	Adjusted P Value
		Ngf flox/∆ control
		Mouse 13			0
Experiment 3	D0	62			Ngf flox/∆ control vs. LepR-Cre; Ngf flox/∆	0.2688	-0.1372 to 0.6749	No	ns	0.188689
		LepR-Cre; Ngf flox/∆			14
		Mouse 16			Ngf flox/∆ control vs. LepR-Cre; Ngf flox/∆	0.867	0.4610 to 1.273	Yes	****	9.66646e-05
Experiment 3	D0	65
					28
		Ngf flox/∆ control			Ngf flox/∆ control vs. LepR-Cre; Ngf flox/∆	-0.3267	-0.7328 to 0.07931	No	ns	0.111881
		Mouse 14
Experiment 3	D14	247			Ngf.fl.-.control
					0 vs. 14	-1.44	-1.928 to -0.9508	Yes	****	2.60097e-08
		LepR-Cre; Ngf flox/∆			0 vs. 28	-0.1495	-0.6383 to 0.3394	No	ns	0.739585
		Mouse 17			14 vs. 28	1.29	0.8013 to 1.779	Yes	****	3.01017e-07
Experiment 3	D14	122
					LepR-Cre..Ngf.fl.-
		Ngf flox/∆ control			0 vs. 14	-0.8414	-1.330 to -0.3526	Yes	***	0.000414767
		Mouse 15			0 vs. 28	-0.745	-1.234 to -0.2562	Yes	**	0.00174782
Experiment 3	D28	55			14 vs. 28	0.09642	-0.3924 to 0.5852	No	ns	0.881458
		LepR-Cre; Ngf flox/∆
		Mouse 18			Test details	Mean 1	Mean 2	Mean Diff.	SE of diff.	N1	N2	q	DF
Experiment 3	D28	80
					0
		Ngf flox/∆ control			Ngf flox/∆ control vs. LepR-Cre; Ngf flox/∆	6.026	5.757	0.2688	0.2012	8	8	1.89	42
		Mouse 19
Experiment 4	D0	48			14
					Ngf flox/∆ control vs. LepR-Cre; Ngf flox/∆	7.465	6.598	0.867	0.2012	8	8	6.094	42
		LepR-Cre; Ngf flox/∆
		Mouse 22			28
Experiment 4	D0	46			Ngf flox/∆ control vs. LepR-Cre; Ngf flox/∆	6.175	6.502	-0.3267	0.2012	8	8	2.297	42
		Ngf flox/∆ control			Ngf flox/∆ control
		Mouse 20			0 vs. 14	6.026	7.465	-1.44	0.2012	8	8	10.12	42
Experiment 4	D14	220			0 vs. 28	6.026	6.175	-0.1495	0.2012	8	8	1.05	42
					14 vs. 28	7.465	6.175	1.29	0.2012	8	8	9.068	42
		LepR-Cre; Ngf flox/∆
		Mouse 23			LepR-Cre; Ngf flox/∆
Experiment 4	D14	105			0 vs. 14	5.757	6.598	-0.8414	0.2012	8	8	5.914	42
					0 vs. 28	5.757	6.502	-0.745	0.2012	8	8	5.237	42
		Ngf flox/∆ control			14 vs. 28	6.598	6.502	0.09642	0.2012	8	8	0.6777	42
		Mouse 21
Experiment 4	D28	52
		LepR-Cre; Ngf flox/∆
		Mouse 24
Experiment 4	D28	112
		Ngf flox/∆ control
		Mouse 25
Experiment 5	D0	48
		LepR-Cre; Ngf flox/∆
		Mouse 28
Experiment 5	D0	59
		Ngf flox/∆ control
		Mouse 26
Experiment 5	D14	157
		LepR-Cre; Ngf flox/∆
		Mouse 29
Experiment 5	D14	105
		Ngf flox/∆ control
		Mouse 27
Experiment 5	D28	93
		LepR-Cre; Ngf flox/∆
		Mouse 30
Experiment 5	D28	98
		Ngf flox/∆ control
		Mouse 31
Experiment 6	D0	84
		LepR-Cre; Ngf flox/∆
		Mouse 34
Experiment 6	D0	47
		Ngf flox/∆ control
		Mouse 32
Experiment 6	D14	165
		LepR-Cre; Ngf flox/∆
		Mouse 35
Experiment 6	D14	129
		Ngf flox/∆ control
		Mouse 33
Experiment 6	D28	30
		LepR-Cre; Ngf flox/∆
		Mouse 36
Experiment 6	D28	103
		Ngf flox/∆ control
		Mouse 37
Experiment 7	D0	89
		LepR-Cre; Ngf flox/∆
		Mouse 40
Experiment 7	D0	48
		Ngf flox/∆ control
		Mouse 38
Experiment 7	D14	212
		LepR-Cre; Ngf flox/∆
		Mouse 41
Experiment 7	D14	92
		Ngf flox/∆ control
		Mouse 39
Experiment 7	D28	132
		LepR-Cre; Ngf flox/∆
		Mouse 42
Experiment 7	D28	115
		Ngf flox/∆ control
		Mouse 43
Experiment 8	D0	97
		LepR-Cre; Ngf flox/∆
		Mouse 46
Experiment 8	D0	52
		Ngf flox/∆ control
		Mouse 44
Experiment 8	D14	162
		LepR-Cre; Ngf flox/∆
		Mouse 47
Experiment 8	D14	107
		Ngf flox/∆ control
		Mouse 45
Experiment 8	D28	88
		LepR-Cre; Ngf flox/∆
		Mouse 48
Experiment 8	D28	76

## Sheet: Fig. 5i
Fig. 5i. VEGF protein levels in bone marrow serum before and after irradiation and transplantation in LepR-Cre; Ngf flox/∆
8 mice of each genotype per time point at 6-8 months of age in 8 independent experiments
		Ngf flox/∆ control		Table Analyzed	log2(x+0.00e+00)										Table Analyzed	Ngf flox/∆ control									Table Analyzed	LepR-Cre; Ngf flox/∆
		Mouse 1													Data sets analyzed	A-C									Data sets analyzed	A-C
Experiment 1	D0	10.7		Column A	Ngf flox/∆ control
				vs.	vs.										ANOVA summary										ANOVA summary
		LepR-Cre; Ngf flox/∆		Column B	LepR-Cre; Ngf flox/∆										F	37.08									F	3.627
		Mouse 4													P value	1.28561e-07									P value	0.0443534
Experiment 1	D0	8.9		Test details											P value summary	****									P value summary	*
				Test name	Unpaired t test										Significant diff. among means (P < 0.05)?	Yes									Significant diff. among means (P < 0.05)?	Yes
		Ngf flox/∆ control		Variance assumption	Individual variance for each row										R squared	0.7793									R squared	0.2567
		Mouse 2		Multiple comparisons	Set P value threshold
Experiment 1	D14	33		Method	Holm-Šídák method										Brown-Forsythe test										Brown-Forsythe test
				Alpha	0.05										F (DFn, DFd)	5.096 (2, 21)									F (DFn, DFd)	0.2159 (2, 21)
		LepR-Cre; Ngf flox/∆													P value	0.0156947									P value	0.807611
		Mouse 5		Number of tests performed	3										P value summary	*									P value summary	ns
Experiment 1	D14	8.2		Number of rows omitted	0										Are SDs significantly different (P < 0.05)?	Yes									Are SDs significantly different (P < 0.05)?	No
		Ngf flox/∆ control			Below threshold?	P value	Mean of Ngf flox/∆ control	Mean of LepR-Cre; Ngf flox/∆	Difference	SE of difference	t ratio	df	Adjusted P Value		Bartlett's test										Bartlett's test
		Mouse 3		D0	No	0.0318614	3.687	3.378	0.3086	0.1295	2.383	14	0.0627076		Bartlett's statistic (corrected)	5.551									Bartlett's statistic (corrected)	1.171
Experiment 1	D28	17		D14	Yes	3.35876e-05	5.389	3.867	1.522	0.2545	5.982	14	0.00010076		P value	0.062319									P value	0.556733
				D28	No	0.0677611	4.063	3.698	0.3653	0.1845	1.98	14	0.0677611		P value summary	ns									P value summary	ns
		LepR-Cre; Ngf flox/∆													Are SDs significantly different (P < 0.05)?	No									Are SDs significantly different (P < 0.05)?	No
		Mouse 6
Experiment 1	D28	12													ANOVA table	SS	DF	MS	F (DFn, DFd)	P value					ANOVA table	SS	DF	MS	F (DFn, DFd)	P value
															Treatment (between columns)	12.79	2	6.396	F (2, 21) = 37.08	P=0.000000128561066					Treatment (between columns)	0.9843	2	0.4922	F (2, 21) = 3.627	P=0.044353432115449
		Ngf flox/∆ control													Residual (within columns)	3.622	21	0.1725							Residual (within columns)	2.849	21	0.1357
		Mouse 7													Total	16.41	23								Total	3.834	23
Experiment 2	D0	12.6
															Model comparison	SS	DF	Probability it is correct							Model comparison	SS	DF	Probability it is correct
		LepR-Cre; Ngf flox/∆													Null H. All population means identical	16.41	23	0.0000212%							Null H. All population means identical	3.834	23	31.14%
		Mouse 10													Alternative H: Distinct population means	3.622	21	100%							Alternative H: Distinct population means	2.849	21	68.86%
Experiment 2	D0	12													Ratio of probabilities			0							Ratio of probabilities			2.212
															Difference in AICc			30.73							Difference in AICc			1.587
		Ngf flox/∆ control
		Mouse 8													Normality of Residuals										Normality of Residuals
Experiment 2	D14	47.8													Test name	Statistics	P value	Passed normality test (alpha=0.05)?	P value summary						Test name	Statistics	P value	Passed normality test (alpha=0.05)?	P value summary
															D'Agostino-Pearson omnibus (K2)	0.7419	0.690094	Yes	ns						D'Agostino-Pearson omnibus (K2)	0.5154	0.772826	Yes	ns
		LepR-Cre; Ngf flox/∆													Anderson-Darling (A2*)	0.2882	0.587426	Yes	ns						Anderson-Darling (A2*)	0.169	0.924912	Yes	ns
		Mouse 11													Shapiro-Wilk (W)	0.9665	0.58081	Yes	ns						Shapiro-Wilk (W)	0.9872	0.984985	Yes	ns
Experiment 2	D14	15.6													Kolmogorov-Smirnov (distance)	0.1151	0.1	Yes	ns						Kolmogorov-Smirnov (distance)	0.07292	0.1	Yes	ns
		Ngf flox/∆ control													Data summary										Data summary
		Mouse 9													Number of treatments (columns)	3									Number of treatments (columns)	3
Experiment 2	D28	22.7													Number of values (total)	24									Number of values (total)	24
		LepR-Cre; Ngf flox/∆													Number of families	1									Number of families	1
		Mouse 12													Number of comparisons per family	2									Number of comparisons per family	2
Experiment 2	D28	17.9													Alpha	0.05									Alpha	0.05
		Ngf flox/∆ control													Šídák's multiple comparisons test	Mean Diff.	95.00% CI of diff.	Below threshold?	Summary	Adjusted P Value					Šídák's multiple comparisons test	Mean Diff.	95.00% CI of diff.	Below threshold?	Summary	Adjusted P Value
		Mouse 13													D0 vs. D14	-1.702	-2.202 to -1.202	Yes	****	1.1132e-07	A-B				D0 vs. D14	-0.4885	-0.9319 to -0.04498	Yes	*	0.0295955	A-B
Experiment 3	D0	12.2													D14 vs. D28	1.326	0.8262 to 1.826	Yes	****	4.96922e-06	B-C				D14 vs. D28	0.1693	-0.2742 to 0.6128	No	ns	0.601158	B-C
		LepR-Cre; Ngf flox/∆													Test details	Mean 1	Mean 2	Mean Diff.	SE of diff.	n1	n2	t	DF		Test details	Mean 1	Mean 2	Mean Diff.	SE of diff.	n1	n2	t	DF
		Mouse 16													D0 vs. D14	3.687	5.389	-1.702	0.2076	8	8	8.197	21		D0 vs. D14	3.378	3.867	-0.4885	0.1842	8	8	2.652	21
Experiment 3	D0	7.7													D14 vs. D28	5.389	4.063	1.326	0.2076	8	8	6.387	21		D14 vs. D28	3.867	3.698	0.1693	0.1842	8	8	0.9191	21
		Ngf flox/∆ control
		Mouse 14
Experiment 3	D14	30
		LepR-Cre; Ngf flox/∆
		Mouse 17
Experiment 3	D14	23.9
		Ngf flox/∆ control
		Mouse 15
Experiment 3	D28	15.6
		LepR-Cre; Ngf flox/∆
		Mouse 18
Experiment 3	D28	15
		Ngf flox/∆ control
		Mouse 19
Experiment 4	D0	12.5
		LepR-Cre; Ngf flox/∆
		Mouse 22
Experiment 4	D0	11.7
		Ngf flox/∆ control
		Mouse 20
Experiment 4	D14	31.5
		LepR-Cre; Ngf flox/∆
		Mouse 23
Experiment 4	D14	18
		Ngf flox/∆ control
		Mouse 21
Experiment 4	D28	14.2
		LepR-Cre; Ngf flox/∆
		Mouse 24
Experiment 4	D28	9.6
		Ngf flox/∆ control
		Mouse 25
Experiment 5	D0	15.5
		LepR-Cre; Ngf flox/∆
		Mouse 28
Experiment 5	D0	10
		Ngf flox/∆ control
		Mouse 26
Experiment 5	D14	67.1
		LepR-Cre; Ngf flox/∆
		Mouse 29
Experiment 5	D14	13
		Ngf flox/∆ control
		Mouse 27
Experiment 5	D28	27.2
		LepR-Cre; Ngf flox/∆
		Mouse 30
Experiment 5	D28	11.8
		Ngf flox/∆ control
		Mouse 31
Experiment 6	D0	10.7
		LepR-Cre; Ngf flox/∆
		Mouse 34
Experiment 6	D0	14.9
		Ngf flox/∆ control
		Mouse 32
Experiment 6	D14	57.6
		LepR-Cre; Ngf flox/∆
		Mouse 35
Experiment 6	D14	15.2
		Ngf flox/∆ control
		Mouse 33
Experiment 6	D28	14.1
		LepR-Cre; Ngf flox/∆
		Mouse 36
Experiment 6	D28	15.6
		Ngf flox/∆ control
		Mouse 37
Experiment 7	D0	15
		LepR-Cre; Ngf flox/∆
		Mouse 40
Experiment 7	D0	10.6
		Ngf flox/∆ control
		Mouse 38
Experiment 7	D14	25
		LepR-Cre; Ngf flox/∆
		Mouse 41
Experiment 7	D14	15.6
		Ngf flox/∆ control
		Mouse 39
Experiment 7	D28	11.6
		LepR-Cre; Ngf flox/∆
		Mouse 42
Experiment 7	D28	15
		Ngf flox/∆ control
		Mouse 43
Experiment 8	D0	14.8
		LepR-Cre; Ngf flox/∆
		Mouse 46
Experiment 8	D0	9
		Ngf flox/∆ control
		Mouse 44
Experiment 8	D14	66
		LepR-Cre; Ngf flox/∆
		Mouse 47
Experiment 8	D14	12.1
		Ngf flox/∆ control
		Mouse 45
Experiment 8	D28	16
		LepR-Cre; Ngf flox/∆
		Mouse 48
Experiment 8	D28	9.4

## Sheet: Fig. 5j
Fig. 5j. Ang2 protein levels in bone marrow serum before and after irradiation and transplantation in LepR-Cre; Ngf flox/∆ mice
8 mice of each genotype per time point at 6-8 months of age in 8 independent experiments
		Ngf flox/∆ control		Table Analyzed	log2(x+8.50e-02)										Table Analyzed	Ngf flox/∆ control									Table Analyzed	LepR-Cre; Ngf flox/∆
		Mouse 1													Data sets analyzed	A-C									Data sets analyzed	A-C
Experiment 1	D0	0		Column A	Ngf flox/∆ control
				vs.	vs.										ANOVA summary										ANOVA summary
		LepR-Cre; Ngf flox/∆ mice		Column B	LepR-Cre; Ngf flox/∆										F	17.55									F	18.38
		Mouse 4													P value	3.30676e-05									P value	2.43296e-05
Experiment 1	D0	0.27		Test details											P value summary	****									P value summary	****
				Test name	Unpaired t test										Significant diff. among means (P < 0.05)?	Yes									Significant diff. among means (P < 0.05)?	Yes
		Ngf flox/∆ control		Variance assumption	Individual variance for each row										R squared	0.6257									R squared	0.6364
		Mouse 2		Multiple comparisons	Set P value threshold
Experiment 1	D14	5		Method	Holm-Šídák method										Brown-Forsythe test										Brown-Forsythe test
				Alpha	0.05										F (DFn, DFd)	2.291 (2, 21)									F (DFn, DFd)	1.868 (2, 21)
		LepR-Cre; Ngf flox/∆ mice													P value	0.125872									P value	0.179158
		Mouse 5		Number of tests performed	3										P value summary	ns									P value summary	ns
Experiment 1	D14	1.7		Number of rows omitted	0										Are SDs significantly different (P < 0.05)?	No									Are SDs significantly different (P < 0.05)?	No
		Ngf flox/∆ control			Below threshold?	P value	Mean of Ngf flox/∆ control	Mean of LepR-Cre; Ngf flox/∆	Difference	SE of difference	t ratio	df	Adjusted P Value		Bartlett's test										Bartlett's test
		Mouse 3		D0	No	0.890715	-1.705	-1.815	0.11	0.7862	0.1399	14	0.890715		Bartlett's statistic (corrected)	5.181									Bartlett's statistic (corrected)	5.037
Experiment 1	D28	2		D14	Yes	0.00106464	2.158	0.7194	1.439	0.3502	4.108	14	0.00319051		P value	0.0749947									P value	0.0805766
				D28	No	0.288262	0.3172	-0.1362	0.4534	0.4107	1.104	14	0.493428		P value summary	ns									P value summary	ns
		LepR-Cre; Ngf flox/∆ mice													Are SDs significantly different (P < 0.05)?	No									Are SDs significantly different (P < 0.05)?	No
		Mouse 6
Experiment 1	D28	1.06													ANOVA table	SS	DF	MS	F (DFn, DFd)	P value					ANOVA table	SS	DF	MS	F (DFn, DFd)	P value
															Treatment (between columns)	59.73	2	29.87	F (2, 21) = 17.55	P=0.000033067552517					Treatment (between columns)	26.59	2	13.3	F (2, 21) = 18.38	P=0.000024329590226
		Ngf flox/∆ control													Residual (within columns)	35.74	21	1.702							Residual (within columns)	15.19	21	0.7233
		Mouse 7													Total	95.48	23								Total	41.78	23
Experiment 2	D0	0
															Model comparison	SS	DF	Probability it is correct							Model comparison	SS	DF	Probability it is correct
		LepR-Cre; Ngf flox/∆ mice													Null H. All population means identical	95.48	23	0.01205%							Null H. All population means identical	41.78	23	0.008485%
		Mouse 10													Alternative H: Distinct population means	35.74	21	99.99%							Alternative H: Distinct population means	15.19	21	99.99%
Experiment 2	D0	0.17													Ratio of probabilities			8299							Ratio of probabilities			0
															Difference in AICc			18.05							Difference in AICc			18.75
		Ngf flox/∆ control
		Mouse 8													Normality of Residuals										Normality of Residuals
Experiment 2	D14	7													Test name	Statistics	P value	Passed normality test (alpha=0.05)?	P value summary						Test name	Statistics	P value	Passed normality test (alpha=0.05)?	P value summary
															D'Agostino-Pearson omnibus (K2)	1.606	0.44796	Yes	ns						D'Agostino-Pearson omnibus (K2)	2.5	0.286437	Yes	ns
		LepR-Cre; Ngf flox/∆ mice													Anderson-Darling (A2*)	0.4474	0.256652	Yes	ns						Anderson-Darling (A2*)	0.7363	0.0475011	No	*
		Mouse 11													Shapiro-Wilk (W)	0.9421	0.181877	Yes	ns						Shapiro-Wilk (W)	0.9338	0.118633	Yes	ns
Experiment 2	D14	2.22													Kolmogorov-Smirnov (distance)	0.1258	0.1	Yes	ns						Kolmogorov-Smirnov (distance)	0.1814	0.0399004	No	*
		Ngf flox/∆ control													Data summary										Data summary
		Mouse 9													Number of treatments (columns)	3									Number of treatments (columns)	3
Experiment 2	D28	1.3													Number of values (total)	24									Number of values (total)	24
		LepR-Cre; Ngf flox/∆ mice													Number of families	1									Number of families	1
		Mouse 12													Number of comparisons per family	2									Number of comparisons per family	2
Experiment 2	D28	0.83													Alpha	0.05									Alpha	0.05
		Ngf flox/∆ control													Šídák's multiple comparisons test	Mean Diff.	95.00% CI of diff.	Below threshold?	Summary	Adjusted P Value					Šídák's multiple comparisons test	Mean Diff.	95.00% CI of diff.	Below threshold?	Summary	Adjusted P Value
		Mouse 13													D0 vs. D14	-3.863	-5.434 to -2.292	Yes	****	1.41048e-05	A-B				D0 vs. D14	-2.534	-3.558 to -1.510	Yes	****	1.29655e-05	A-B
Experiment 3	D0	0.21													D14 vs. D28	1.841	0.2704 to 3.412	Yes	*	0.020304	B-C				D14 vs. D28	0.8555	-0.1684 to 1.879	No	ns	0.111196	B-C
		LepR-Cre; Ngf flox/∆ mice													Test details	Mean 1	Mean 2	Mean Diff.	SE of diff.	n1	n2	t	DF		Test details	Mean 1	Mean 2	Mean Diff.	SE of diff.	n1	n2	t	DF
		Mouse 16													D0 vs. D14	-1.705	2.158	-3.863	0.6523	8	8	5.922	21		D0 vs. D14	-1.815	0.7194	-2.534	0.4252	8	8	5.959	21
Experiment 3	D0	0.22													D14 vs. D28	2.158	0.3172	1.841	0.6523	8	8	2.822	21		D14 vs. D28	0.7194	-0.1362	0.8555	0.4252	8	8	2.012	21
		Ngf flox/∆ control
		Mouse 14
Experiment 3	D14	1.5
		LepR-Cre; Ngf flox/∆ mice
		Mouse 17
Experiment 3	D14	2.73
		Ngf flox/∆ control
		Mouse 15
Experiment 3	D28	1.7
		LepR-Cre; Ngf flox/∆ mice
		Mouse 18
Experiment 3	D28	1.27
		Ngf flox/∆ control
		Mouse 19
Experiment 4	D0	0.45
		LepR-Cre; Ngf flox/∆ mice
		Mouse 22
Experiment 4	D0	0.35
		Ngf flox/∆ control
		Mouse 20
Experiment 4	D14	4
		LepR-Cre; Ngf flox/∆ mice
		Mouse 23
Experiment 4	D14	1.5
		Ngf flox/∆ control
		Mouse 21
Experiment 4	D28	0.5
		LepR-Cre; Ngf flox/∆ mice
		Mouse 24
Experiment 4	D28	1.3
		Ngf flox/∆ control
		Mouse 25
Experiment 5	D0	2.92
		LepR-Cre; Ngf flox/∆ mice
		Mouse 28
Experiment 5	D0	0
		Ngf flox/∆ control
		Mouse 26
Experiment 5	D14	2.2
		LepR-Cre; Ngf flox/∆ mice
		Mouse 29
Experiment 5	D14	1.5
		Ngf flox/∆ control
		Mouse 27
Experiment 5	D28	2.66
		LepR-Cre; Ngf flox/∆ mice
		Mouse 30
Experiment 5	D28	0.4
		Ngf flox/∆ control
		Mouse 31
Experiment 6	D0	0
		LepR-Cre; Ngf flox/∆ mice
		Mouse 34
Experiment 6	D0	0
		Ngf flox/∆ control
		Mouse 32
Experiment 6	D14	5.86
		LepR-Cre; Ngf flox/∆ mice
		Mouse 35
Experiment 6	D14	1.25
		Ngf flox/∆ control
		Mouse 33
Experiment 6	D28	1.94
		LepR-Cre; Ngf flox/∆ mice
		Mouse 36
Experiment 6	D28	1.03
		Ngf flox/∆ control
		Mouse 37
Experiment 7	D0	0.86
		LepR-Cre; Ngf flox/∆ mice
		Mouse 40
Experiment 7	D0	0.8
		Ngf flox/∆ control
		Mouse 38
Experiment 7	D14	5.5
		LepR-Cre; Ngf flox/∆ mice
		Mouse 41
Experiment 7	D14	1.6
		Ngf flox/∆ control
		Mouse 39
Experiment 7	D28	0.66
		LepR-Cre; Ngf flox/∆ mice
		Mouse 42
Experiment 7	D28	0.98
		Ngf flox/∆ control
		Mouse 43
Experiment 8	D0	0.2
		LepR-Cre; Ngf flox/∆ mice
		Mouse 46
Experiment 8	D0	0.47
		Ngf flox/∆ control
		Mouse 44
Experiment 8	D14	8.82
		LepR-Cre; Ngf flox/∆ mice
		Mouse 47
Experiment 8	D14	0.74
		Ngf flox/∆ control
		Mouse 45
Experiment 8	D28	0.38
		LepR-Cre; Ngf flox/∆ mice
		Mouse 48
Experiment 8	D28	0.33

## Sheet: Fig. 5k
Fig. 5k. Bone marrow cellularities after lethal irradiation and transplantation in LepR-Cre; Ngf flox/∆ mice, with or without salbutamol treatment
5-6 mice of each genotype per treatment at 6-8 months of age in 5-6 independent experiments
		Ngf flox/∆ control		Table Analyzed	2Factor_unpaired_Value
		Mouse 1
Experiment 1	saline	7.98		Two-way ANOVA	Ordinary
				Alpha	0.05
		LepR-Cre; Ngf flox/∆
		Mouse 7		Source of Variation	% of total variation	P value	P value summary	Significant?
Experiment 1	saline	5.98		Interaction	33.51	5.51373e-06	****	Yes
				Row Factor	23.87	4.66981e-05	****	Yes
		Ngf flox/∆ control		Column Factor	24.75	3.76331e-05	****	Yes
		Mouse 13
Experiment 1	salbutamol	7.88		ANOVA table	SS	DF	MS	F (DFn, DFd)	P value
				Interaction	6.977	1	6.977	F (1, 20) = 37.51	P=0.000005513727978
		LepR-Cre; Ngf flox/∆		Row Factor	4.969	1	4.969	F (1, 20) = 26.72	P=0.000046698134611
		Mouse 19		Column Factor	5.152	1	5.152	F (1, 20) = 27.70	P=0.000037633075545
Experiment 1	salbutamol	7.65		Residual	3.72	20	0.186
		Ngf flox/∆ control		Difference between column means
		Mouse 2		Mean of Ngf flox/∆ control	7.924
Experiment 2	saline	7.65		Mean of LepR-Cre; Ngf flox/∆	6.998
				Difference between means	0.9267
		LepR-Cre; Ngf flox/∆		SE of difference	0.1761
		Mouse 8		95% CI of difference	0.5594 to 1.294
Experiment 2	saline	6.36
				Difference between row means
		Ngf flox/∆ control		Mean of saline	7.006
		Mouse 14		Mean of salbutamol	7.916
Experiment 2	salbutamol	8.01		Difference between means	-0.91
				SE of difference	0.1761
		LepR-Cre; Ngf flox/∆		95% CI of difference	-1.277 to -0.5427
		Mouse 20
Experiment 2	salbutamol	8.1		Interaction CI
				Mean diff, A1 - B1	2.005
		Ngf flox/∆ control		Mean diff, A2 - B2	-0.1517
		Mouse 3		(A1 -B1) - (A2 - B2)	2.157
Experiment 3	saline	8.4		95% CI of difference	1.422 to 2.891
				(B1 - A1) - (B2 - A2)	-2.157
		LepR-Cre; Ngf flox/∆		95% CI of difference	-2.891 to -1.422
		Mouse 9
Experiment 3	saline	6.3		Spearman's test for heteroscedasticity
				Rs of predicted Y vs. |residual|	0.1292
		Ngf flox/∆ control		P value (one tailed)	0.273672
		Mouse 15		Passed (P > 0.05)?	Yes
Experiment 3	salbutamol	7.36
				Normality of Residuals
		LepR-Cre; Ngf flox/∆		Test name	Statistics	P value	Passed normality test (alpha=0.05)?	P value summary
		Mouse 21		D'Agostino-Pearson omnibus (K2)	0.3226	0.851047	Yes	ns
Experiment 3	salbutamol	7.9		Anderson-Darling (A2*)	0.3078	0.535717	Yes	ns
				Shapiro-Wilk (W)	0.9711	0.693849	Yes	ns
		Ngf flox/∆ control		Kolmogorov-Smirnov (distance)	0.1062	0.1	Yes	ns
		Mouse 4
Experiment 4	saline	8.73		Data summary
				Number of columns (Column Factor)	2
		LepR-Cre; Ngf flox/∆		Number of rows (Row Factor)	2
		Mouse 10		Number of values	24
Experiment 4	saline	6.29
				Compare each cell mean with the other cell mean in that row
		Ngf flox/∆ control
		Mouse 16		Number of families	1
Experiment 4	salbutamol	7.6		Number of comparisons per family	2
				Alpha	0.05
		LepR-Cre; Ngf flox/∆
		Mouse 22		Šídák's multiple comparisons test	Mean Diff.	95.00% CI of diff.	Below threshold?	Summary	Adjusted P Value
Experiment 4	salbutamol	8.19
				Ngf flox/∆ control - LepR-Cre; Ngf flox/∆
		Ngf flox/∆ control		saline	2.005	1.403 to 2.607	Yes	****	2.10653e-07
		Mouse 5		salbutamol	-0.1517	-0.7535 to 0.4502	No	ns	0.796864
Experiment 5	saline	7.17
		LepR-Cre; Ngf flox/∆		Test details	Mean 1	Mean 2	Mean Diff.	SE of diff.	N1	N2	t	DF
		Mouse 11
Experiment 5	saline	5.45		Ngf flox/∆ control - LepR-Cre; Ngf flox/∆
				PBS	8.008	6.003	2.005	0.249	6	6	8.053	20
		Ngf flox/∆ control		salbutamol	7.84	7.992	-0.1517	0.249	6	6	0.6091	20
		Mouse 17
Experiment 5	salbutamol	8.09
		LepR-Cre; Ngf flox/∆
		Mouse 23
Experiment 5	salbutamol	8.7
		Ngf flox/∆ control
		Mouse 6
Experiment 6	saline	8.12
		LepR-Cre; Ngf flox/∆
		Mouse 12
Experiment 6	saline	5.64
		Ngf flox/∆ control
		Mouse 18
Experiment 6	salbutamol	8.1
		LepR-Cre; Ngf flox/∆
		Mouse 24
Experiment 6	salbutamol	7.41

## Sheet: Fig. 5l
Fig. 5l. Bone marrow HSC numbers after lethal irradiation and transplantation in LepR-Cre; Ngf flox/∆ mice, with or without salbutamol treatment
5-6 mice of each genotype per treatment at 6-8 months of age in 5-6 independent experiments
		Ngf flox/∆ control		Table Analyzed	log2(x+0.00e+00)
		Mouse 1
Experiment 1	saline	3192		Two-way ANOVA	Ordinary
				Alpha	0.05
		LepR-Cre; Ngf flox/∆
		Mouse 7		Source of Variation	% of total variation	P value	P value summary	Significant?
Experiment 1	saline	3152		Interaction	26.98	4.84789e-10	****	Yes
				Row Factor	26.55	5.56392e-10	****	Yes
		Ngf flox/∆ control		Column Factor	42.14	9.138e-12	****	Yes
		Mouse 1
Experiment 1	salbutamol	658		ANOVA table	SS (Type III)	DF	MS	F (DFn, DFd)	P value
				Interaction	4.9	1	4.9	F (1, 20) = 124.5	P=0.000000000484789
		LepR-Cre; Ngf flox/∆		Row Factor	4.822	1	4.822	F (1, 20) = 122.6	P=0.000000000556392
		Mouse 7		Column Factor	7.653	1	7.653	F (1, 20) = 194.5	P=0.000000000009138
Experiment 1	salbutamol	2831		Residual	0.7868	20	0.03934
		Ngf flox/∆ control		Difference between column means
		Mouse 2		Predicted (LS) mean of ngf.fl.fl.control	11.61
Experiment 2	saline	3596		Predicted (LS) mean of lepr.cre.ngf.fl.fl	10.48
				Difference between predicted means	1.129
		LepR-Cre; Ngf flox/∆		SE of difference	0.08097
		Mouse 8		95% CI of difference	0.9604 to 1.298
Experiment 2	saline	3524
				Difference between row means
		Ngf flox/∆ control		Predicted (LS) mean of saline	10.6
		Mouse 2		Predicted (LS) mean of Salb.	11.49
Experiment 2	salbutamol	954		Difference between predicted means	-0.8965
				SE of difference	0.08097
		LepR-Cre; Ngf flox/∆		95% CI of difference	-1.065 to -0.7276
		Mouse 8
Experiment 2	salbutamol	2106		Interaction CI
				Mean diff, A1 - B1	2.033
		Ngf flox/∆ control		Mean diff, A2 - B2	0.2257
		Mouse 3		(A1 -B1) - (A2 - B2)	1.807
Experiment 3	saline	3276		95% CI of difference	1.470 to 2.145
				(B1 - A1) - (B2 - A2)	-1.807
		LepR-Cre; Ngf flox/∆		95% CI of difference	-2.145 to -1.470
		Mouse 9
Experiment 3	saline	2870		Spearman's test for heteroscedasticity
				Rs of predicted Y vs. |residual|	-0.07537
		Ngf flox/∆ control		P value (one tailed)	0.363155
		Mouse 3		Passed (P > 0.05)?	Yes
Experiment 3	salbutamol	819
				Normality of Residuals
		LepR-Cre; Ngf flox/∆		Test name	Statistics	P value	Passed normality test (alpha=0.05)?	P value summary
		Mouse 9		Anderson-Darling (A2*)	0.1776	0.909675	Yes	ns
Experiment 3	salbutamol	2370		D'Agostino-Pearson omnibus (K2)	0.6039	0.739357	Yes	ns
				Shapiro-Wilk (W)	0.9825	0.936534	Yes	ns
		Ngf flox/∆ control		Kolmogorov-Smirnov (distance)	0.09202	0.1	Yes	ns
		Mouse 4
Experiment 4	saline	2706		Data summary
				Number of columns (Column Factor)	2
		LepR-Cre; Ngf flox/∆		Number of rows (Row Factor)	2
		Mouse 10		Number of values	24
Experiment 4	saline	2660
				Compare each cell mean with the other cell mean in that row
		Ngf flox/∆ control
		Mouse 4		Number of families	1
Experiment 4	salbutamol	755		Number of comparisons per family	2
				Alpha	0.05
		LepR-Cre; Ngf flox/∆
		Mouse 10		Sidak's multiple comparisons test	Mean Diff.	95.00% CI of diff.	Significant?	Summary	Adjusted P Value
Experiment 4	salbutamol	3522
				Ngf flox/∆ control - LepR-Cre; Ngf flox/∆
		Ngf flox/∆ control		saline	2.033	1.756 to 2.310	Yes	****	2.07e-13
		Mouse 5		Salb.	0.2257	-0.05110 to 0.5025	No	ns	0.121548
Experiment 5	saline	2868
		LepR-Cre; Ngf flox/∆		Test details	Mean 1	Mean 2	Mean Diff.	SE of diff.	N1	N2	t	DF
		Mouse 11
Experiment 5	saline	3721		Ngf flox/∆ control - LepR-Cre; Ngf flox/∆
				saline	11.61	9.581	2.033	0.1145	6	6	17.75	20
		Ngf flox/∆ control		Salb.	11.61	11.38	0.2257	0.1145	6	6	1.971	20
		Mouse 5
Experiment 5	salbutamol	709
		LepR-Cre; Ngf flox/∆
		Mouse 11
Experiment 5	salbutamol	2871
		Ngf flox/∆ control
		Mouse 6
Experiment 6	saline	3248
		LepR-Cre; Ngf flox/∆
		Mouse 12
Experiment 6	saline	2916
		Ngf flox/∆ control
		Mouse 6
Experiment 6	salbutamol	733
		LepR-Cre; Ngf flox/∆
		Mouse 12
Experiment 6	salbutamol	2519

## Sheet: Fig. 5m
Fig. 5m. Bone marrow LSK cell numbers after lethal irradiation and transplantation in LepR-Cre; Ngf flox/∆ mice, with or without salbutamol treatment
5-6 mice of each genotype per treatment at 6-8 months of age in 5-6 independent experiments
		Ngf flox/∆ control		Table Analyzed	log2(x+0.00e+00)
		Mouse 1
Experiment 1	saline	32718		Two-way ANOVA	Ordinary
				Alpha	0.05
		LepR-Cre; Ngf flox/∆
		Mouse 7		Source of Variation	% of total variation	P value	P value summary	Significant?
Experiment 1	saline	8970		Interaction	31.58	3.61419e-09	****	Yes
				Row Factor	30.93	4.30631e-09	****	Yes
		Ngf flox/∆ control		Column Factor	31.08	4.13283e-09	****	Yes
		Mouse 13
Experiment 1	salbutamol	37036		ANOVA table	SS	DF	MS	F (DFn, DFd)	P value
				Interaction	5.182	1	5.182	F (1, 20) = 98.43	P=0.000000003614189
		LepR-Cre; Ngf flox/∆		Row Factor	5.075	1	5.075	F (1, 20) = 96.39	P=0.000000004306305
		Mouse 19		Column Factor	5.1	1	5.1	F (1, 20) = 96.86	P=0.000000004132832
Experiment 1	salbutamol	24480		Residual	1.053	20	0.05265
		Ngf flox/∆ control		Difference between column means
		Mouse 2		Mean of Ngf flox/∆ control	14.97
Experiment 2	saline	31365		Mean of LepR-Cre; Ngf flox/∆	14.05
				Difference between means	0.922
		LepR-Cre; Ngf flox/∆		SE of difference	0.09368
		Mouse 8		95% CI of difference	0.7266 to 1.117
Experiment 2	saline	8904
				Difference between row means
		Ngf flox/∆ control		Mean of saline	14.05
		Mouse 14		Mean of salbutamol	14.97
Experiment 2	salbutamol	28836		Difference between means	-0.9197
				SE of difference	0.09368
		LepR-Cre; Ngf flox/∆		95% CI of difference	-1.115 to -0.7243
		Mouse 20
Experiment 2	salbutamol	30780		Interaction CI
				Mean diff, A1 - B1	1.851
		Ngf flox/∆ control		Mean diff, A2 - B2	-0.00741
		Mouse 3		(A1 -B1) - (A2 - B2)	1.859
Experiment 3	saline	36960		95% CI of difference	1.468 to 2.250
				(B1 - A1) - (B2 - A2)	-1.859
		LepR-Cre; Ngf flox/∆		95% CI of difference	-2.250 to -1.468
		Mouse 9
Experiment 3	saline	9450		Spearman's test for heteroscedasticity
				Rs of predicted Y vs. |residual|	-0.01077
		Ngf flox/∆ control		P value (one tailed)	0.480087
		Mouse 15		Passed (P > 0.05)?	Yes
Experiment 3	salbutamol	33856
				Normality of Residuals
		LepR-Cre; Ngf flox/∆		Test name	Statistics	P value	Passed normality test (alpha=0.05)?	P value summary
		Mouse 21		D'Agostino-Pearson omnibus (K2)	2.681	0.261728	Yes	ns
Experiment 3	salbutamol	29230		Anderson-Darling (A2*)	0.4829	0.208838	Yes	ns
				Shapiro-Wilk (W)	0.9562	0.366536	Yes	ns
		Ngf flox/∆ control		Kolmogorov-Smirnov (distance)	0.1601	0.1	Yes	ns
		Mouse 4
Experiment 4	saline	33174		Data summary
				Number of columns (Column Factor)	2
		LepR-Cre; Ngf flox/∆		Number of rows (Row Factor)	2
		Mouse 10		Number of values	24
Experiment 4	saline	6290
				Compare each cell mean with the other cell mean in that row
		Ngf flox/∆ control
		Mouse 16		Number of families	1
Experiment 4	salbutamol	28880		Number of comparisons per family	2
				Alpha	0.05
		LepR-Cre; Ngf flox/∆
		Mouse 22		Šídák's multiple comparisons test	Mean Diff.	95.00% CI of diff.	Below threshold?	Summary	Adjusted P Value
Experiment 4	salbutamol	34398
				Ngf flox/∆ control - LepR-Cre; Ngf flox/∆
		Ngf flox/∆ control		saline	1.851	1.531 to 2.172	Yes	****	1.7631e-11
		Mouse 5		salbutamol	-0.00741	-0.3276 to 0.3128	No	ns	0.99806
Experiment 5	saline	29397
		LepR-Cre; Ngf flox/∆		Test details	Mean 1	Mean 2	Mean Diff.	SE of diff.	N1	N2	t	DF
		Mouse 11
Experiment 5	saline	8175		Ngf flox/∆ control - LepR-Cre; Ngf flox/∆
				saline	14.97	13.12	1.851	0.1325	6	6	13.97	20
		Ngf flox/∆ control		salbutamol	14.96	14.97	-0.00741	0.1325	6	6	0.05593	20
		Mouse 17
Experiment 5	salbutamol	32360
		LepR-Cre; Ngf flox/∆
		Mouse 23
Experiment 5	salbutamol	40020
		Ngf flox/∆ control
		Mouse 6
Experiment 6	saline	30044
		LepR-Cre; Ngf flox/∆
		Mouse 12
Experiment 6	saline	12972
		Ngf flox/∆ control
		Mouse 18
Experiment 6	salbutamol	31590
		LepR-Cre; Ngf flox/∆
		Mouse 24
Experiment 6	salbutamol	36309

[truncated: 1 more sheets: Fig. 5n]
