# Supplementary material for: Leptin receptor+ cells promote bone marrow innervation and regeneration by synthesizing nerve growth factor
Source: Nat Cell Biol. 2023 Nov 27;25(12):1746–57. doi: 10.1038/s41556-023-01284-9 (PMC10709146; doi:10.1038/s41556-023-01284-9)
Supplement: Supplementary file 9 — Statistical source data. [file 41556_2023_1284_MOESM9_ESM.xlsx]

## Sheet: Fig. 6a
Fig. 6a. Bone marrow cellularities after lethal irradiation and transplantation when various beta-adrenergic receptors were deleted
6 mice of each genotype at 2-4 months of age in 6 independent experiments
	Adrb1+/+ control		Table Analyzed	2Factor_unpaired_Value
	Mouse 1
Experiment 1	8.39		Two-way ANOVA	Ordinary
			Alpha	0.05
	Adrb1-/-
	Mouse 7		Source of Variation	% of total variation	P value	P value summary	Significant?
Experiment 1	7.78		Interaction	31.95	1.62831e-10	****	Yes
			Row Factor	30.41	3.97767e-10	****	Yes
	Adrb1+/+ control		Column Factor	11.42	5.35978e-07	****	Yes
	Mouse 2
Experiment 2	8.4		ANOVA table	SS	DF	MS	F (DFn, DFd)	P value
			Interaction	20.03	6	3.338	F (6, 70) = 14.21	P=0.000000000162831
	Adrb1-/-		Row Factor	19.06	6	3.177	F (6, 70) = 13.53	P=0.000000000397767
	Mouse 8		Column Factor	7.158	1	7.158	F (1, 70) = 30.48	P=0.000000535977568
Experiment 2	8.43		Residual	16.44	70	0.2348
	Adrb1+/+ control		Difference between column means
	Mouse 3		Mean of control	7.975
Experiment 3	7.93		Mean of KO	7.391
			Difference between means	0.5838
	Adrb1-/-		SE of difference	0.1057
	Mouse 9		95% CI of difference	0.3729 to 0.7947
Experiment 3	8.9
			Spearman's test for heteroscedasticity
	Adrb1+/+ control		Rs of predicted Y vs. |residual|	-0.04001
	Mouse 4		P value (one tailed)	0.358915
Experiment 4	8.1		Passed (P > 0.05)?	Yes
	Adrb1-/-		Normality of Residuals
	Mouse 10		Test name	Statistics	P value	Passed normality test (alpha=0.05)?	P value summary
Experiment 4	7.14		D'Agostino-Pearson omnibus (K2)	1.436	0.487674	Yes	ns
			Anderson-Darling (A2*)	0.2136	0.847027	Yes	ns
	Adrb1+/+ control		Shapiro-Wilk (W)	0.9878	0.621953	Yes	ns
	Mouse 5		Kolmogorov-Smirnov (distance)	0.05799	0.1	Yes	ns
Experiment 5	7.11
			Data summary
	Adrb1-/-		Number of columns (Column Factor)	2
	Mouse 11		Number of rows (Row Factor)	7
Experiment 5	7.36		Number of values	84
	Adrb1+/+ control		Compare each cell mean with the other cell mean in that row
	Mouse 6
Experiment 6	7.86		Number of families	1
			Number of comparisons per family	7
	Adrb1-/-		Alpha	0.05
	Mouse 12
Experiment 6	8.2		Šídák's multiple comparisons test	Mean Diff.	95.00% CI of diff.	Below threshold?	Summary	Adjusted P Value
	Adrb2+/+ control		control - KO
	Mouse 13		adrb1	-0.003333	-0.7765 to 0.7698	No	ns	1
Experiment 7	7.73		adrb2	-0.015	-0.7881 to 0.7581	No	ns	1
			adrb3	-0.29	-1.063 to 0.4831	No	ns	0.920482
	Adrb2-/-		adrb1.adrb2	0.02667	-0.7465 to 0.7998	No	ns	1
	Mouse 19		adrb1.adrb3	0.1367	-0.6365 to 0.9098	No	ns	0.99899
Experiment 7	7.55		adrb2.adrb3	2.158	1.385 to 2.931	Yes	****	4.28296e-10
			adrb1.adrb2.adrb3	2.073	1.300 to 2.846	Yes	****	1.54862e-09
	Adrb2+/+ control
	Mouse 14
Experiment 8	7.76		Test details	Mean 1	Mean 2	Mean Diff.	SE of diff.	N1	N2	t	DF
	Adrb2-/-		control - KO
	Mouse 20		adrb1	7.965	7.968	-0.003333	0.2798	6	6	0.01191	70
Experiment 8	7.68		adrb2	7.857	7.872	-0.015	0.2798	6	6	0.05362	70
			adrb3	7.947	8.237	-0.29	0.2798	6	6	1.037	70
	Adrb2+/+ control		adrb1.adrb2	8.048	8.022	0.02667	0.2798	6	6	0.09532	70
	Mouse 15		adrb1.adrb3	8.017	7.88	0.1367	0.2798	6	6	0.4885	70
Experiment 9	8.33		adrb2.adrb3	8.06	5.902	2.158	0.2798	6	6	7.715	70
			adrb1.adrb2.adrb3	7.932	5.858	2.073	0.2798	6	6	7.411	70
	Adrb2-/-
	Mouse 21
Experiment 9	7.72
	Adrb2+/+ control
	Mouse 16
Experiment 10	8.26
	Adrb2-/-
	Mouse 22
Experiment 10	8.42
	Adrb2+/+ control
	Mouse 17
Experiment 11	7.5
	Adrb2-/-
	Mouse 23
Experiment 11	8.1
	Adrb2+/+ control
	Mouse 18
Experiment 12	7.56
	Adrb2-/-
	Mouse 24
Experiment 12	7.76
	Adrb3+/+ control
	Mouse 25
Experiment 13	8.25
	Adrb3-/-
	Mouse 31
Experiment 13	7.79
	Adrb3+/+ control
	Mouse 26
Experiment 14	7.7
	Adrb3-/-
	Mouse 32
Experiment 14	8.45
	Adrb3+/+ control
	Mouse 27
Experiment 15	8.02
	Adrb3-/-
	Mouse 33
Experiment 15	8.63
	Adrb3+/+ control
	Mouse 28
Experiment 16	7.6
	Adrb3-/-
	Mouse 34
Experiment 16	8.22
	Adrb3+/+ control
	Mouse 29
Experiment 17	8.61
	Adrb3-/-
	Mouse 35
Experiment 17	7.93
	Adrb3+/+ control
	Mouse 30
Experiment 18	7.5
	Adrb3-/-
	Mouse 36
Experiment 18	8.4
	Adrb1+/+, Adrb2+/+ control
	Mouse 37
Experiment 19	8.26
	Adrb1-/-, Adrb2-/-
	Mouse 43
Experiment 19	7.75
	Adrb1+/+, Adrb2+/+ control
	Mouse 38
Experiment 20	7.9
	Adrb1-/-, Adrb2-/-
	Mouse 44
Experiment 20	7.77
	Adrb1+/+, Adrb2+/+ control
	Mouse 39
Experiment 21	8.46
	Adrb1-/-, Adrb2-/-
	Mouse 45
Experiment 21	8.39
	Adrb1+/+, Adrb2+/+ control
	Mouse 40
Experiment 22	7.69
	Adrb1-/-, Adrb2-/-
	Mouse 46
Experiment 22	8.08
	Adrb1+/+, Adrb2+/+ control
	Mouse 41
Experiment 23	8.48
	Adrb1-/-, Adrb2-/-
	Mouse 47
Experiment 23	8.52
	Adrb1+/+, Adrb2+/+ control
	Mouse 42
Experiment 24	7.5
	Adrb1-/-, Adrb2-/-
	Mouse 48
Experiment 24	7.62
	Adrb1+/+, Adrb3+/+ control
	Mouse 49
Experiment 25	8.12
	Adrb1-/-, Adrb3-/-
	Mouse 55
Experiment 25	7.62
	Adrb1+/+, Adrb3+/+ control
	Mouse 50
Experiment 26	7.69
	Adrb1-/-, Adrb3-/-
	Mouse 56
Experiment 26	7.2
	Adrb1+/+, Adrb3+/+ control
	Mouse 51
Experiment 27	7.92
	Adrb1-/-, Adrb3-/-
	Mouse 57
Experiment 27	7.93
	Adrb1+/+, Adrb3+/+ control
	Mouse 52
Experiment 28	7.9
	Adrb1-/-, Adrb3-/-
	Mouse 58
Experiment 28	8.03
	Adrb1+/+, Adrb3+/+ control
	Mouse 53
Experiment 29	8.64
	Adrb1-/-, Adrb3-/-
	Mouse 59
Experiment 29	8.54
	Adrb1+/+, Adrb3+/+ control
	Mouse 54
Experiment 30	7.83
	Adrb1-/-, Adrb3-/-
	Mouse 60
Experiment 30	7.96
	Adrb2+/+, Adrb3+/+ control
	Mouse 61
Experiment 31	7.54
	Adrb2-/-, Adrb3-/-
	Mouse 67
Experiment 31	5.94
	Adrb2+/+, Adrb3+/+ control
	Mouse 62
Experiment 32	7.96
	Adrb2-/-, Adrb3-/-
	Mouse 68
Experiment 32	5.35
	Adrb2+/+, Adrb3+/+ control
	Mouse 63
Experiment 33	7.5
	Adrb2-/-, Adrb3-/-
	Mouse 69
Experiment 33	4.45
	Adrb2+/+, Adrb3+/+ control
	Mouse 64
Experiment 34	8.19
	Adrb2-/-, Adrb3-/-
	Mouse 70
Experiment 34	6.85
	Adrb2+/+, Adrb3+/+ control
	Mouse 65
Experiment 35	8.61
	Adrb2-/-, Adrb3-/-
	Mouse 71
Experiment 35	6.31
	Adrb2+/+, Adrb3+/+ control
	Mouse 66
Experiment 36	8.56
	Adrb2-/-, Adrb3-/-
	Mouse 72
Experiment 36	6.51
	Adrb1+/+, Adrb2+/+, Adrb3+/+ control
	Mouse 73
Experiment 37	8
	Adrb1-/-, Adrb2-/-, Adrb3-/-
	Mouse 79
Experiment 37	5.83
	Adrb1+/+, Adrb2+/+, Adrb3+/+ control
	Mouse 74
Experiment 38	8.31
	Adrb1-/-, Adrb2-/-, Adrb3-/-
	Mouse 80
Experiment 38	6.86
	Adrb1+/+, Adrb2+/+, Adrb3+/+ control
	Mouse 75
Experiment 39	7.49
	Adrb1-/-, Adrb2-/-, Adrb3-/-
	Mouse 81
Experiment 39	5.2
	Adrb1+/+, Adrb2+/+, Adrb3+/+ control
	Mouse 76
Experiment 40	7.97
	Adrb1-/-, Adrb2-/-, Adrb3-/-
	Mouse 82
Experiment 40	5.28
	Adrb1+/+, Adrb2+/+, Adrb3+/+ control
	Mouse 77
Experiment 41	8.24
	Adrb1-/-, Adrb2-/-, Adrb3-/-
	Mouse 83
Experiment 41	6.03
	Adrb1+/+, Adrb2+/+, Adrb3+/+ control
	Mouse 78
Experiment 42	7.58
	Adrb1-/-, Adrb2-/-, Adrb3-/-
	Mouse 84
Experiment 42	5.95

## Sheet: Fig. 6b
Fig. 6b. Bone marrow HSC numbers after lethal irradiation and transplantation when various beta-adrenergic receptors were deleted
6 mice of each genotype at 2-4 months of age in 6 independent experiments
	Adrb1+/+ control		Table Analyzed	2Factor_unpaired_Count
	Mouse 1
Experiment 1	2685		Two-way ANOVA	Ordinary
			Alpha	0.05
	Adrb1-/-
	Mouse 7		Source of Variation	% of total variation	P value	P value summary	Significant?
Experiment 1	3268		Interaction	23.43	1.00687e-06	****	Yes
			Row Factor	33.6	4.55361e-09	****	Yes
	Adrb1+/+ control		Column Factor	9.621	2.7042e-05	****	Yes
	Mouse 2
Experiment 2	2604		ANOVA table	SS	DF	MS	F (DFn, DFd)	P value
			Interaction	13814616	6	2302436	F (6, 70) = 8.193	P=0.000001006867714
	Adrb1-/-		Row Factor	19812290	6	3302048	F (6, 70) = 11.75	P=0.000000004553611
	Mouse 8		Column Factor	5673721	1	5673721	F (1, 70) = 20.19	P=0.000027041992855
Experiment 2	2698		Residual	19672236	70	281032
	Adrb1+/+ control		Difference between column means
	Mouse 3		Mean of control	2832
Experiment 3	3013		Mean of KO	2313
			Difference between means	519.8
	Adrb1-/-		SE of difference	115.7
	Mouse 9		95% CI of difference	289.1 to 750.5
Experiment 3	3026
			Spearman's test for heteroscedasticity
	Adrb1+/+ control		Rs of predicted Y vs. |residual|	0.1146
	Mouse 4		P value (one tailed)	0.149737
Experiment 4	2916		Passed (P > 0.05)?	Yes
	Adrb1-/-		Normality of Residuals
	Mouse 10		Test name	Statistics	P value	Passed normality test (alpha=0.05)?	P value summary
Experiment 4	2570		D'Agostino-Pearson omnibus (K2)	0.1026	0.94998	Yes	ns
			Anderson-Darling (A2*)	0.307	0.556076	Yes	ns
	Adrb1+/+ control		Shapiro-Wilk (W)	0.9873	0.584615	Yes	ns
	Mouse 5		Kolmogorov-Smirnov (distance)	0.06155	0.1	Yes	ns
Experiment 5	3057
			Data summary
	Adrb1-/-		Number of columns (Column Factor)	2
	Mouse 11		Number of rows (Row Factor)	7
Experiment 5	2797		Number of values	84
	Adrb1+/+ control		Compare each cell mean with the other cell mean in that row
	Mouse 6
Experiment 6	2751		Number of families	1
			Number of comparisons per family	7
	Adrb1-/-		Alpha	0.05
	Mouse 12
Experiment 6	2542		Šídák's multiple comparisons test	Mean Diff.	95.00% CI of diff.	Below threshold?	Summary	Adjusted P Value
	Adrb2+/+ control		control - KO
	Mouse 13		adrb1	20.83	-825.0 to 866.7	No	ns	1
Experiment 7	3015		adrb2	-34.83	-880.7 to 811.0	No	ns	1
			adrb3	-142.8	-988.7 to 703.0	No	ns	0.999249
	Adrb2-/-		adrb1_adrb2	39	-806.8 to 884.8	No	ns	1
	Mouse 19		adrb1_adrb3	167.5	-678.3 to 1013	No	ns	0.997913
Experiment 7	2794		adrb2_adrb3	1746	900.5 to 2592	Yes	****	1.79838e-06
			adrb1_adrb2_adrb3	1843	996.7 to 2688	Yes	****	5.05772e-07
	Adrb2+/+ control
	Mouse 14
Experiment 8	2483		Test details	Mean 1	Mean 2	Mean Diff.	SE of diff.	N1	N2	t	DF
	Adrb2-/-		control - KO
	Mouse 20		adrb1	2838	2817	20.83	306.1	6	6	0.06807	70
Experiment 8	1997		adrb2	2933	2968	-34.83	306.1	6	6	0.1138	70
			adrb3	2813	2956	-142.8	306.1	6	6	0.4667	70
	Adrb2+/+ control		adrb1_adrb2	2856	2817	39	306.1	6	6	0.1274	70
	Mouse 15		adrb1_adrb3	2972	2804	167.5	306.1	6	6	0.5473	70
Experiment 9	3249		adrb2_adrb3	2770	1024	1746	306.1	6	6	5.706	70
			adrb1_adrb2_adrb3	2645	802.5	1843	306.1	6	6	6.02	70
	Adrb2-/-
	Mouse 21
Experiment 9	3242
	Adrb2+/+ control
	Mouse 16
Experiment 10	3800
	Adrb2-/-
	Mouse 22
Experiment 10	3284
	Adrb2+/+ control
	Mouse 17
Experiment 11	1950
	Adrb2-/-
	Mouse 23
Experiment 11	2997
	Adrb2+/+ control
	Mouse 18
Experiment 12	3100
	Adrb2-/-
	Mouse 24
Experiment 12	3492
	Adrb3+/+ control
	Mouse 25
Experiment 13	2805
	Adrb3-/-
	Mouse 31
Experiment 13	3583
	Adrb3+/+ control
	Mouse 26
Experiment 14	3157
	Adrb3-/-
	Mouse 32
Experiment 14	3803
	Adrb3+/+ control
	Mouse 27
Experiment 15	2486
	Adrb3-/-
	Mouse 33
Experiment 15	2675
	Adrb3+/+ control
	Mouse 28
Experiment 16	2052
	Adrb3-/-
	Mouse 34
Experiment 16	2548
	Adrb3+/+ control
	Mouse 29
Experiment 17	3530
	Adrb3-/-
	Mouse 35
Experiment 17	2776
	Adrb3+/+ control
	Mouse 30
Experiment 18	2850
	Adrb3-/-
	Mouse 36
Experiment 18	2352
	Adrb1+/+, Adrb2+/+ control
	Mouse 37
Experiment 19	1817
	Adrb1-/-, Adrb2-/-
	Mouse 43
Experiment 19	2635
	Adrb1+/+, Adrb2+/+ control
	Mouse 38
Experiment 20	3634
	Adrb1-/-, Adrb2-/-
	Mouse 44
Experiment 20	2642
	Adrb1+/+, Adrb2+/+ control
	Mouse 39
Experiment 21	3130
	Adrb1-/-, Adrb2-/-
	Mouse 45
Experiment 21	2517
	Adrb1+/+, Adrb2+/+ control
	Mouse 40
Experiment 22	3153
	Adrb1-/-, Adrb2-/-
	Mouse 46
Experiment 22	3878
	Adrb1+/+, Adrb2+/+ control
	Mouse 41
Experiment 23	2629
	Adrb1-/-, Adrb2-/-
	Mouse 47
Experiment 23	2641
	Adrb1+/+, Adrb2+/+ control
	Mouse 42
Experiment 24	2775
	Adrb1-/-, Adrb2-/-
	Mouse 48
Experiment 24	2591
	Adrb1+/+, Adrb3+/+ control
	Mouse 49
Experiment 25	3004
	Adrb1-/-, Adrb3-/-
	Mouse 55
Experiment 25	2210
	Adrb1+/+, Adrb3+/+ control
	Mouse 50
Experiment 26	2461
	Adrb1-/-, Adrb3-/-
	Mouse 56
Experiment 26	2736
	Adrb1+/+, Adrb3+/+ control
	Mouse 51
Experiment 27	2930
	Adrb1-/-, Adrb3-/-
	Mouse 57
Experiment 27	3410
	Adrb1+/+, Adrb3+/+ control
	Mouse 52
Experiment 28	2212
	Adrb1-/-, Adrb3-/-
	Mouse 58
Experiment 28	3132
	Adrb1+/+, Adrb3+/+ control
	Mouse 53
Experiment 29	3542
	Adrb1-/-, Adrb3-/-
	Mouse 59
Experiment 29	2391
	Adrb1+/+, Adrb3+/+ control
	Mouse 54
Experiment 30	3680
	Adrb1-/-, Adrb3-/-
	Mouse 60
Experiment 30	2945
	Adrb2+/+, Adrb3+/+ control
	Mouse 61
Experiment 31	2488
	Adrb2-/-, Adrb3-/-
	Mouse 67
Experiment 31	713
	Adrb2+/+, Adrb3+/+ control
	Mouse 62
Experiment 32	1990
	Adrb2-/-, Adrb3-/-
	Mouse 68
Experiment 32	642
	Adrb2+/+, Adrb3+/+ control
	Mouse 63
Experiment 33	2550
	Adrb2-/-, Adrb3-/-
	Mouse 69
Experiment 33	1202
	Adrb2+/+, Adrb3+/+ control
	Mouse 64
Experiment 34	2211
	Adrb2-/-, Adrb3-/-
	Mouse 70
Experiment 34	1028
	Adrb2+/+, Adrb3+/+ control
	Mouse 65
Experiment 35	3616
	Adrb2-/-, Adrb3-/-
	Mouse 71
Experiment 35	1451
	Adrb2+/+, Adrb3+/+ control
	Mouse 66
Experiment 36	3766
	Adrb2-/-, Adrb3-/-
	Mouse 72
Experiment 36	1107
	Adrb1+/+, Adrb2+/+, Adrb3+/+ control
	Mouse 73
Experiment 37	2880
	Adrb1-/-, Adrb2-/-, Adrb3-/-
	Mouse 79
Experiment 37	875
	Adrb1+/+, Adrb2+/+, Adrb3+/+ control
	Mouse 74
Experiment 38	2909
	Adrb1-/-, Adrb2-/-, Adrb3-/-
	Mouse 80
Experiment 38	755
	Adrb1+/+, Adrb2+/+, Adrb3+/+ control
	Mouse 75
Experiment 39	1573
	Adrb1-/-, Adrb2-/-, Adrb3-/-
	Mouse 81
Experiment 39	416
	Adrb1+/+, Adrb2+/+, Adrb3+/+ control
	Mouse 76
Experiment 40	1913
	Adrb1-/-, Adrb2-/-, Adrb3-/-
	Mouse 82
Experiment 40	792
	Adrb1+/+, Adrb2+/+, Adrb3+/+ control
	Mouse 77
Experiment 41	3790
	Adrb1-/-, Adrb2-/-, Adrb3-/-
	Mouse 83
Experiment 41	965
	Adrb1+/+, Adrb2+/+, Adrb3+/+ control
	Mouse 78
Experiment 42	2805
	Adrb1-/-, Adrb2-/-, Adrb3-/-
	Mouse 84
Experiment 42	1012

## Sheet: Fig. 6c
Fig. 6c. Bone marrow LSK cell numbers after lethal irradiation and transplantation when various beta-adrenergic receptors were deleted
6 mice of each genotype at 2-4 months of age in 6 independent experiments
		Adrb1+/+ control		Table Analyzed	2Factor_paired Factor1_Count
		Mouse 1
Experiment 1	adrb1	32844		Two-way ANOVA	Ordinary
				Alpha	0.05
		Adrb1-/-
		Mouse 7		Source of Variation	% of total variation	P value	P value summary	Significant?
Experiment 1	adrb1	34399		Interaction	36.23	3.79e-13	****	Yes
				Row Factor	31.35	7.339e-12	****	Yes
		Adrb2+/+ control		Column Factor	10.55	1.68867e-07	****	Yes
		Mouse 1
Experiment 1	adrb2	44061		ANOVA table	SS	DF	MS	F (DFn, DFd)	P value
				Interaction	4116880114	6	686146686	F (6, 70) = 19.32	P=0.000000000000379
		Adrb2-/-		Row Factor	3562063973	6	593677329	F (6, 70) = 16.72	P=0.000000000007339
		Mouse 7		Column Factor	1198797185	1	1198797185	F (1, 70) = 33.76	P=0.000000168867271
Experiment 1	adrb2	37750		Residual	2485776670	70	35511095
		Adrb3+/+ control		Difference between column means
		Mouse 1		Mean of ngf.fl.fl.control	37060
Experiment 1	adrb3	34650		Mean of lepr.cre.ngf.fl.fl	29504
				Difference between means	7556
		Adrb3-/-		SE of difference	1300
		Mouse 7		95% CI of difference	4962 to 10149
Experiment 1	adrb3	31160
				Spearman's test for heteroscedasticity
		Adrb1+/+Adrb2+/+ control		Rs of predicted Y vs. |residual|	0.1619
		Mouse 1		P value (one tailed)	0.0706407
Experiment 1	adrb1.2	49560		Passed (P > 0.05)?	Yes
		Adrb1-/-Adrb2-/-		Normality of Residuals
		Mouse 7		Test name	Statistics	P value	Passed normality test (alpha=0.05)?	P value summary
Experiment 1	adrb1.2	31775		D'Agostino-Pearson omnibus (K2)	2.65	0.265796	Yes	ns
				Anderson-Darling (A2*)	0.677	0.0744107	Yes	ns
		Adrb1+/+Adrb3+/+ control		Shapiro-Wilk (W)	0.9789	0.182823	Yes	ns
		Mouse 1		Kolmogorov-Smirnov (distance)	0.08687	0.1	Yes	ns
Experiment 1	adrb1.3	30856
				Data summary
		Adrb1-/-Adrb3-/-		Number of columns (Column Factor)	2
		Mouse 7		Number of rows (Row Factor)	7
Experiment 1	adrb1.3	29718		Number of values	84
		Adrb2+/+Adrb3+/+ control		Compare each cell mean with the other cell mean in that row
		Mouse 1
Experiment 1	adrb2.3	27898		Number of families	1
				Number of comparisons per family	7
		Adrb2-/-Adrb3-/-		Alpha	0.05
		Mouse 7
Experiment 1	adrb2.3	6534		Šídák's multiple comparisons test	Mean Diff.	95.00% CI of diff.	Below threshold?	Summary	Adjusted P Value
		Adrb1+/+Adrb2+/+Adrb3+/+ control		ngf.fl.fl.control - lepr.cre.ngf.fl.fl
		Mouse 1		adrb1	-2355	-11862 to 7153	No	ns	0.991741
Experiment 1	adrb1.2.3	40800		adrb2	-457.3	-9965 to 9051	No	ns	1
				adrb3	-2118	-11626 to 7390	No	ns	0.99565
		Adrb1-/-Adrb2-/-Adrb3-/-		adrb1.2	510.5	-8997 to 10018	No	ns	1
		Mouse 7		adrb1.3	-1975	-11483 to 7533	No	ns	0.997185
Experiment 1	adrb1.2.3	11077		adrb2.3	29270	19762 to 38778	Yes	****	1.4866e-11
				adrb1.2.3	30013	20505 to 39521	Yes	****	5.959e-12
		Adrb1+/+ control
		Mouse 2
Experiment 2	adrb1	44160		Test details	Mean 1	Mean 2	Mean Diff.	SE of diff.	N1	N2	t	DF
		Adrb1-/-		ngf.fl.fl.control - lepr.cre.ngf.fl.fl
		Mouse 8		adrb1	37593	39947	-2355	3440	6	6	0.6843	70
Experiment 2	adrb1	37800		adrb2	38211	38669	-457.3	3440	6	6	0.1329	70
				adrb3	35790	37908	-2118	3440	6	6	0.6157	70
		Adrb2+/+ control		adrb1.2	36945	36435	510.5	3440	6	6	0.1484	70
		Mouse 2		adrb1.3	35042	37017	-1975	3440	6	6	0.5739	70
Experiment 2	adrb2	44232		adrb2.3	37094	7824	29270	3440	6	6	8.507	70
				adrb1.2.3	38744	8732	30013	3440	6	6	8.723	70
		Adrb2-/-
		Mouse 8
Experiment 2	adrb2	30720
		Adrb3+/+ control
		Mouse 2
Experiment 2	adrb3	30030
		Adrb3-/-
		Mouse 8
Experiment 2	adrb3	39715
		Adrb1+/+Adrb2+/+ control
		Mouse 2
Experiment 2	adrb1.2	30810
		Adrb1-/-Adrb2-/-
		Mouse 8
Experiment 2	adrb1.2	32634
		Adrb1+/+Adrb3+/+ control
		Mouse 2
Experiment 2	adrb1.3	32298
		Adrb1-/-Adrb3-/-
		Mouse 8
Experiment 2	adrb1.3	28800
		Adrb2+/+Adrb3+/+ control
		Mouse 2
Experiment 2	adrb2.3	33432
		Adrb2-/-Adrb3-/-
		Mouse 8
Experiment 2	adrb2.3	9630
		Adrb1+/+Adrb2+/+Adrb3+/+ control
		Mouse 2
Experiment 2	adrb1.2.3	35733
		Adrb1-/-Adrb2-/-Adrb3-/-
		Mouse 8
Experiment 2	adrb1.2.3	11662
		Adrb1+/+ control
		Mouse 3
Experiment 3	adrb1	45100
		Adrb1-/-
		Mouse 9
Experiment 3	adrb1	42029
		Adrb2+/+ control
		Mouse 3
Experiment 3	adrb2	34153
		Adrb2-/-
		Mouse 9
Experiment 3	adrb2	38600
		Adrb3+/+ control
		Mouse 3
Experiment 3	adrb3	32882
		Adrb3-/-
		Mouse 9
Experiment 3	adrb3	44013
		Adrb1+/+Adrb2+/+ control
		Mouse 3
Experiment 3	adrb1.2	35532
		Adrb1-/-Adrb2-/-
		Mouse 9
Experiment 3	adrb1.2	39433
		Adrb1+/+Adrb3+/+ control
		Mouse 3
Experiment 3	adrb1.3	31680
		Adrb1-/-Adrb3-/-
		Mouse 9
Experiment 3	adrb1.3	33306
		Adrb2+/+Adrb3+/+ control
		Mouse 3
Experiment 3	adrb2.3	43500
		Adrb2-/-Adrb3-/-
		Mouse 9
Experiment 3	adrb2.3	7120
		Adrb1+/+Adrb2+/+Adrb3+/+ control
		Mouse 3
Experiment 3	adrb1.2.3	35952
		Adrb1-/-Adrb2-/-Adrb3-/-
		Mouse 9
Experiment 3	adrb1.2.3	6760
		Adrb1+/+ control
		Mouse 4
Experiment 4	adrb1	36566
		Adrb1-/-
		Mouse 10
Experiment 4	adrb1	40500
		Adrb2+/+ control
		Mouse 4
Experiment 4	adrb2	33040
		Adrb2-/-
		Mouse 10
Experiment 4	adrb2	43784
		Adrb3+/+ control
		Mouse 4
Experiment 4	adrb3	37240
		Adrb3-/-
		Mouse 10
Experiment 4	adrb3	48498
		Adrb1+/+Adrb2+/+ control
		Mouse 4
Experiment 4	adrb1.2	36143
		Adrb1-/-Adrb2-/-
		Mouse 10
Experiment 4	adrb1.2	29896
		Adrb1+/+Adrb3+/+ control
		Mouse 4
Experiment 4	adrb1.3	41870
		Adrb1-/-Adrb3-/-
		Mouse 10
Experiment 4	adrb1.3	46574
		Adrb2+/+Adrb3+/+ control
		Mouse 4
Experiment 4	adrb2.3	33579
		Adrb2-/-Adrb3-/-
		Mouse 10
Experiment 4	adrb2.3	8905
		Adrb1+/+Adrb2+/+Adrb3+/+ control
		Mouse 4
Experiment 4	adrb1.2.3	45429
		Adrb1-/-Adrb2-/-Adrb3-/-
		Mouse 10
Experiment 4	adrb1.2.3	7920
		Adrb1+/+ control
		Mouse 5
Experiment 5	adrb1	29505
		Adrb1-/-
		Mouse 11
Experiment 5	adrb1	44082
		Adrb2+/+ control
		Mouse 5
Experiment 5	adrb2	38250
		Adrb2-/-
		Mouse 11
Experiment 5	adrb2	47790
		Adrb3+/+ control
		Mouse 5
Experiment 5	adrb3	49938
		Adrb3-/-
		Mouse 11
Experiment 5	adrb3	24583
		Adrb1+/+Adrb2+/+ control
		Mouse 5
Experiment 5	adrb1.2	31376
		Adrb1-/-Adrb2-/-
		Mouse 11
Experiment 5	adrb1.2	46008
		Adrb1+/+Adrb3+/+ control
		Mouse 5
Experiment 5	adrb1.3	32832
		Adrb1-/-Adrb3-/-
		Mouse 11
Experiment 5	adrb1.3	48678
		Adrb2+/+Adrb3+/+ control
		Mouse 5
Experiment 5	adrb2.3	45633
		Adrb2-/-Adrb3-/-
		Mouse 11
Experiment 5	adrb2.3	6941
		Adrb1+/+Adrb2+/+Adrb3+/+ control
		Mouse 5
Experiment 5	adrb1.2.3	41200
		Adrb1-/-Adrb2-/-Adrb3-/-
		Mouse 11
Experiment 5	adrb1.2.3	7236
		Adrb1+/+ control
		Mouse 6
Experiment 6	adrb1	37380
		Adrb1-/-
		Mouse 12
Experiment 6	adrb1	40872
		Adrb2+/+ control
		Mouse 6
Experiment 6	adrb2	35532
		Adrb2-/-
		Mouse 12
Experiment 6	adrb2	33368
		Adrb3+/+ control
		Mouse 6
Experiment 6	adrb3	30000
		Adrb3-/-
		Mouse 12
Experiment 6	adrb3	39480
		Adrb1+/+Adrb2+/+ control
		Mouse 6
Experiment 6	adrb1.2	38250
		Adrb1-/-Adrb2-/-
		Mouse 12
Experiment 6	adrb1.2	38862
		Adrb1+/+Adrb3+/+ control
		Mouse 6
Experiment 6	adrb1.3	40716
		Adrb1-/-Adrb3-/-
		Mouse 12
Experiment 6	adrb1.3	35024
		Adrb2+/+Adrb3+/+ control
		Mouse 6
Experiment 6	adrb2.3	38520
		Adrb2-/-Adrb3-/-
		Mouse 12
Experiment 6	adrb2.3	7812
		Adrb1+/+Adrb2+/+Adrb3+/+ control
		Mouse 6
Experiment 6	adrb1.2.3	33352
		Adrb1-/-Adrb2-/-Adrb3-/-
		Mouse 12
Experiment 6	adrb1.2.3	7735

## Sheet: Fig. 6d-f
Fig. 6d-f. Peripheral blood cell counts in LepR-Cre; Adrb2 flox/fl, Adrb3 flox/flox mice
5 mice of each genotype at 2 months of age in 5 independent experiments
		Adrb2 flox/flox, Adrb3 flox/flox control		Table Analyzed	2Factor_paired Factor1_Count
		Mouse 1
Experiment 1	WBC	10.02		Two-way RM ANOVA	Matching: Stacked
				Assume sphericity?	Yes
		LepR-Cre; Adrb2 flox/flox, Adrb3 flox/flox		Alpha	0.05
		Mouse 6
Experiment 1	WBC	10.5		Source of Variation	% of total variation	P value	P value summary	Significant?
				Row Factor x Column Factor	0.6176	0.702827	ns	No
		Adrb2 flox/flox, Adrb3 flox/flox control		Row Factor	80.74	1.96596e-07	****	Yes
		Mouse 1		Column Factor	0.8329	0.23846	ns	No
Experiment 1	RBC	9.14		Subject	4.106	0.765353	ns	No
		LepR-Cre; Adrb2 flox/flox, Adrb3 flox/flox		ANOVA table	SS	DF	MS	F (DFn, DFd)	P value
		Mouse 6		Row Factor x Column Factor	0.1645	2	0.08227	F (2, 16) = 0.3605	P=0.702826646262099
Experiment 1	RBC	8.32		Row Factor	21.51	2	10.75	F (2, 16) = 47.13	P=0.000000196596104
				Column Factor	0.2219	1	0.2219	F (1, 8) = 1.623	P=0.238459950197053
		Adrb2 flox/flox, Adrb3 flox/flox control		Subject	1.094	8	0.1367	F (8, 16) = 0.5992	P=0.765352907203231
		Mouse 1		Residual	3.651	16	0.2282
Experiment 1	Platelets	7.6
				Difference between column means
		LepR-Cre; Adrb2 flox/flox, Adrb3 flox/flox		Mean of Group A	8.901
		Mouse 6		Mean of Group B	8.729
Experiment 1	Platelets	7.63		Difference between means	0.172
				SE of difference	0.135
		Adrb2 flox/flox, Adrb3 flox/flox control		95% CI of difference	-0.1394 to 0.4834
		Mouse 2
Experiment 2	WBC	9.88		Data summary
				Number of columns (Column Factor)	2
		LepR-Cre; Adrb2 flox/flox, Adrb3 flox/flox		Number of rows (Row Factor)	3
		Mouse 7		Number of subjects (Subject)	10
Experiment 2	WBC	9.7		Number of missing values	0
		Adrb2 flox/flox, Adrb3 flox/flox control		Compare each cell mean with the other cell mean in that row
		Mouse 2
Experiment 2	RBC	8.86		Number of families	1
				Number of comparisons per family	3
		LepR-Cre; Adrb2 flox/flox, Adrb3 flox/flox		Alpha	0.05
		Mouse 7
Experiment 2	RBC	7.55		Šídák's multiple comparisons test	Mean Diff.	95.00% CI of diff.	Below threshold?	Summary	Adjusted P Value
		Adrb2 flox/flox, Adrb3 flox/flox control		Group A - Group B
		Mouse 2		WBC	-0.016	-0.7376 to 0.7056	No	ns	0.999909
Experiment 2	Platelets	8		RBC	0.346	-0.3756 to 1.068	No	ns	0.544315
				Platelets	0.186	-0.5356 to 0.9076	No	ns	0.885664
		LepR-Cre; Adrb2 flox/flox, Adrb3 flox/flox
		Mouse 7
Experiment 2	Platelets	7.7		Test details	Mean 1	Mean 2	Mean Diff.	SE of diff.	N1	N2	t	DF
		Adrb2 flox/flox, Adrb3 flox/flox control		Group A - Group B
		Mouse 3		WBC	9.96	9.976	-0.016	0.2812	5	5	0.0569	24
Experiment 3	WBC	10.5		RBC	8.69	8.344	0.346	0.2812	5	5	1.23	24
				Platelets	8.052	7.866	0.186	0.2812	5	5	0.6614	24
		LepR-Cre; Adrb2 flox/flox, Adrb3 flox/flox
		Mouse 8
Experiment 3	WBC	9.82
		Adrb2 flox/flox, Adrb3 flox/flox control
		Mouse 3
Experiment 3	RBC	7.6
		LepR-Cre; Adrb2 flox/flox, Adrb3 flox/flox
		Mouse 8
Experiment 3	RBC	8.3
		Adrb2 flox/flox, Adrb3 flox/flox control
		Mouse 3
Experiment 3	Platelets	8.54
		LepR-Cre; Adrb2 flox/flox, Adrb3 flox/flox
		Mouse 8
Experiment 3	Platelets	8.28
		Adrb2 flox/flox, Adrb3 flox/flox control
		Mouse 4
Experiment 4	WBC	9.6
		LepR-Cre; Adrb2 flox/flox, Adrb3 flox/flox
		Mouse 9
Experiment 4	WBC	10
		Adrb2 flox/flox, Adrb3 flox/flox control
		Mouse 4
Experiment 4	RBC	9.05
		LepR-Cre; Adrb2 flox/flox, Adrb3 flox/flox
		Mouse 9
Experiment 4	RBC	9.2
		Adrb2 flox/flox, Adrb3 flox/flox control
		Mouse 4
Experiment 4	Platelets	8.3
		LepR-Cre; Adrb2 flox/flox, Adrb3 flox/flox
		Mouse 9
Experiment 4	Platelets	8.14
		Adrb2 flox/flox, Adrb3 flox/flox control
		Mouse 5
Experiment 5	WBC	9.8
		LepR-Cre; Adrb2 flox/flox, Adrb3 flox/flox
		Mouse 10
Experiment 5	WBC	9.86
		Adrb2 flox/flox, Adrb3 flox/flox control
		Mouse 5
Experiment 5	RBC	8.8
		LepR-Cre; Adrb2 flox/flox, Adrb3 flox/flox
		Mouse 10
Experiment 5	RBC	8.35
		Adrb2 flox/flox, Adrb3 flox/flox control
		Mouse 5
Experiment 5	Platelets	7.82
		LepR-Cre; Adrb2 flox/flox, Adrb3 flox/flox
		Mouse 10
Experiment 5	Platelets	7.58

## Sheet: Fig. 6g
Fig. 6g. Frequencies of bone marrow hematopoietic stem and progenitor cells in LepR-Cre; Adrb2 flox/flox, Adrb3 flox/flox mice
6 mice of each genotype at 2 months of age in 6 independent experiments
		Adrb2 flox/flox, Adrb3 flox/flox control		Table Analyzed	2Factor_paired Factor1_Percent
		Mouse 1
Experiment 1	HSC	0.014		Column A	Group A
				vs.	vs.
		LepR-Cre; Adrb2 flox/flox, Adrb3 flox/flox		Column B	Group B
		Mouse 7
Experiment 1	HSC	0.017		Test details
				Test name	Unpaired t test
		Adrb2 flox/flox, Adrb3 flox/flox control		Variance assumption	Individual variance for each row
		Mouse 1		Multiple comparisons	Set P value threshold
Experiment 1	MPP	0.018		Method	Holm-Šídák method
				Alpha	0.05
		LepR-Cre; Adrb2 flox/flox, Adrb3 flox/flox
		Mouse 7		Number of tests performed	6
Experiment 1	MPP	0.013		Number of rows omitted	0
		Adrb2 flox/flox, Adrb3 flox/flox control			Below threshold?	P value	Mean of Column A	Mean of Column B	Difference	SE of difference	t ratio	df	Adjusted P Value
		Mouse 1		HSC	No	0.682137	0.01383	0.01433	-0.0005	0.001186	0.4217	10	0.991832
Experiment 1	GMP	0.78		MPP	No	0.551233	0.013	0.0115	0.0015	0.002432	0.6167	10	0.991832
				GMP	No	0.584372	0.7267	0.76	-0.03333	0.05897	0.5652	10	0.991832
		LepR-Cre; Adrb2 flox/flox, Adrb3 flox/flox		MEP	No	0.791946	0.7267	0.7167	0.01	0.03691	0.2709	10	0.991832
		Mouse 7		CMP	No	0.970326	0.5933	0.595	-0.001667	0.0437	0.03814	10	0.991832
Experiment 1	GMP	0.84		CLP	No	0.715963	0.02633	0.02467	0.001667	0.004452	0.3743	10	0.991832
		Adrb2 flox/flox, Adrb3 flox/flox control
		Mouse 1
Experiment 1	MEP	0.75
		LepR-Cre; Adrb2 flox/flox, Adrb3 flox/flox
		Mouse 7
Experiment 1	MEP	0.7
		Adrb2 flox/flox, Adrb3 flox/flox control
		Mouse 1
Experiment 1	CMP	0.56
		LepR-Cre; Adrb2 flox/flox, Adrb3 flox/flox
		Mouse 7
Experiment 1	CMP	0.45
		Adrb2 flox/flox, Adrb3 flox/flox control
		Mouse 1
Experiment 1	CLP	0.035
		LepR-Cre; Adrb2 flox/flox, Adrb3 flox/flox
		Mouse 7
Experiment 1	CLP	0.036
		Adrb2 flox/flox, Adrb3 flox/flox control
		Mouse 2
Experiment 2	HSC	0.015
		LepR-Cre; Adrb2 flox/flox, Adrb3 flox/flox
		Mouse 8
Experiment 2	HSC	0.013
		Adrb2 flox/flox, Adrb3 flox/flox control
		Mouse 2
Experiment 2	MPP	0.014
		LepR-Cre; Adrb2 flox/flox, Adrb3 flox/flox
		Mouse 8
Experiment 2	MPP	0.018
		Adrb2 flox/flox, Adrb3 flox/flox control
		Mouse 2
Experiment 2	GMP	0.61
		LepR-Cre; Adrb2 flox/flox, Adrb3 flox/flox
		Mouse 8
Experiment 2	GMP	0.69
		Adrb2 flox/flox, Adrb3 flox/flox control
		Mouse 2
Experiment 2	MEP	0.68
		LepR-Cre; Adrb2 flox/flox, Adrb3 flox/flox
		Mouse 8
Experiment 2	MEP	0.76
		Adrb2 flox/flox, Adrb3 flox/flox control
		Mouse 2
Experiment 2	CMP	0.51
		LepR-Cre; Adrb2 flox/flox, Adrb3 flox/flox
		Mouse 8
Experiment 2	CMP	0.62
		Adrb2 flox/flox, Adrb3 flox/flox control
		Mouse 2
Experiment 2	CLP	0.026
		LepR-Cre; Adrb2 flox/flox, Adrb3 flox/flox
		Mouse 8
Experiment 2	CLP	0.019
		Adrb2 flox/flox, Adrb3 flox/flox control
		Mouse 3
Experiment 3	HSC	0.013
		LepR-Cre; Adrb2 flox/flox, Adrb3 flox/flox
		Mouse 9
Experiment 3	HSC	0.014
		Adrb2 flox/flox, Adrb3 flox/flox control
		Mouse 3
Experiment 3	MPP	0.007
		LepR-Cre; Adrb2 flox/flox, Adrb3 flox/flox
		Mouse 9
Experiment 3	MPP	0.011
		Adrb2 flox/flox, Adrb3 flox/flox control
		Mouse 3
Experiment 3	GMP	0.8
		LepR-Cre; Adrb2 flox/flox, Adrb3 flox/flox
		Mouse 9
Experiment 3	GMP	0.65
		Adrb2 flox/flox, Adrb3 flox/flox control
		Mouse 3
Experiment 3	MEP	0.7
		LepR-Cre; Adrb2 flox/flox, Adrb3 flox/flox
		Mouse 9
Experiment 3	MEP	0.76
		Adrb2 flox/flox, Adrb3 flox/flox control
		Mouse 3
Experiment 3	CMP	0.69
		LepR-Cre; Adrb2 flox/flox, Adrb3 flox/flox
		Mouse 9
Experiment 3	CMP	0.64
		Adrb2 flox/flox, Adrb3 flox/flox control
		Mouse 3
Experiment 3	CLP	0.03
		LepR-Cre; Adrb2 flox/flox, Adrb3 flox/flox
		Mouse 9
Experiment 3	CLP	0.021
		Adrb2 flox/flox, Adrb3 flox/flox control
		Mouse 4
Experiment 4	HSC	0.01
		LepR-Cre; Adrb2 flox/flox, Adrb3 flox/flox
		Mouse 10
Experiment 4	HSC	0.012
		Adrb2 flox/flox, Adrb3 flox/flox control
		Mouse 4
Experiment 4	MPP	0.018
		LepR-Cre; Adrb2 flox/flox, Adrb3 flox/flox
		Mouse 10
Experiment 4	MPP	0.008
		Adrb2 flox/flox, Adrb3 flox/flox control
		Mouse 4
Experiment 4	GMP	0.73
		LepR-Cre; Adrb2 flox/flox, Adrb3 flox/flox
		Mouse 10
Experiment 4	GMP	0.9
		Adrb2 flox/flox, Adrb3 flox/flox control
		Mouse 4
Experiment 4	MEP	0.68
		LepR-Cre; Adrb2 flox/flox, Adrb3 flox/flox
		Mouse 10
Experiment 4	MEP	0.81
		Adrb2 flox/flox, Adrb3 flox/flox control
		Mouse 4
Experiment 4	CMP	0.63
		LepR-Cre; Adrb2 flox/flox, Adrb3 flox/flox
		Mouse 10
Experiment 4	CMP	0.7
		Adrb2 flox/flox, Adrb3 flox/flox control
		Mouse 4
Experiment 4	CLP	0.015
		LepR-Cre; Adrb2 flox/flox, Adrb3 flox/flox
		Mouse 10
Experiment 4	CLP	0.035
		Adrb2 flox/flox, Adrb3 flox/flox control
		Mouse 5
Experiment 5	HSC	0.017
		LepR-Cre; Adrb2 flox/flox, Adrb3 flox/flox
		Mouse 11
Experiment 5	HSC	0.015
		Adrb2 flox/flox, Adrb3 flox/flox control
		Mouse 5
Experiment 5	MPP	0.008
		LepR-Cre; Adrb2 flox/flox, Adrb3 flox/flox
		Mouse 11
Experiment 5	MPP	0.009
		Adrb2 flox/flox, Adrb3 flox/flox control
		Mouse 5
Experiment 5	GMP	0.65
		LepR-Cre; Adrb2 flox/flox, Adrb3 flox/flox
		Mouse 11
Experiment 5	GMP	0.62
		Adrb2 flox/flox, Adrb3 flox/flox control
		Mouse 5
Experiment 5	MEP	0.73
		LepR-Cre; Adrb2 flox/flox, Adrb3 flox/flox
		Mouse 11
Experiment 5	MEP	0.65
		Adrb2 flox/flox, Adrb3 flox/flox control
		Mouse 5
Experiment 5	CMP	0.55
		LepR-Cre; Adrb2 flox/flox, Adrb3 flox/flox
		Mouse 11
Experiment 5	CMP	0.56
		Adrb2 flox/flox, Adrb3 flox/flox control
		Mouse 5
Experiment 5	CLP	0.024
		LepR-Cre; Adrb2 flox/flox, Adrb3 flox/flox
		Mouse 11
Experiment 5	CLP	0.021
		Adrb2 flox/flox, Adrb3 flox/flox control
		Mouse 6
Experiment 6	HSC	0.014
		LepR-Cre; Adrb2 flox/flox, Adrb3 flox/flox
		Mouse 12
Experiment 6	HSC	0.015
		Adrb2 flox/flox, Adrb3 flox/flox control
		Mouse 6
Experiment 6	MPP	0.013
		LepR-Cre; Adrb2 flox/flox, Adrb3 flox/flox
		Mouse 12
Experiment 6	MPP	0.01
		Adrb2 flox/flox, Adrb3 flox/flox control
		Mouse 6
Experiment 6	GMP	0.79
		LepR-Cre; Adrb2 flox/flox, Adrb3 flox/flox
		Mouse 12
Experiment 6	GMP	0.86
		Adrb2 flox/flox, Adrb3 flox/flox control
		Mouse 6
Experiment 6	MEP	0.82
		LepR-Cre; Adrb2 flox/flox, Adrb3 flox/flox
		Mouse 12
Experiment 6	MEP	0.62
		Adrb2 flox/flox, Adrb3 flox/flox control
		Mouse 6
Experiment 6	CMP	0.62
		LepR-Cre; Adrb2 flox/flox, Adrb3 flox/flox
		Mouse 12
Experiment 6	CMP	0.6
		Adrb2 flox/flox, Adrb3 flox/flox control
		Mouse 6
Experiment 6	CLP	0.028
		LepR-Cre; Adrb2 flox/flox, Adrb3 flox/flox
		Mouse 12
Experiment 6	CLP	0.016

## Sheet: Fig. 6h
Fig. 6h. Survival after lethal irradiation and transplantation in LepR-Cre; Adrb2 flox/flox, Adrb3 flox/flox mice
22 mice of each genotype in 3 independent experiments
Day	Control	Mutant		Comparison of Survival Curves
28	0
28	0			Log-rank (Mantel-Cox) test
28	0			Chi square	12.82
28	0			df	1
28	0			P value	0.0003
28	0			P value summary	***
28	0			Are the survival curves sig different?	Yes
28	0
28	0			Gehan-Breslow-Wilcoxon test
28	0			Chi square	12.57
28	0			df	1
28	0			P value	0.0004
28	0			P value summary	***
28	0			Are the survival curves sig different?	Yes
28	0
28	0			Median survival
28	0			Data Set-A	Undefined
28	0			Data Set-B	Undefined
28	0
28	0			Hazard Ratio (Mantel-Haenszel)	A/B	B/A
28	0			Ratio (and its reciprocal)	0.09927	10.07
28	0			95% CI of ratio	0.02803 to 0.3516	2.844 to 35.68
28		0
28		0		Hazard Ratio (logrank)	A/B	B/A
28		0		Ratio (and its reciprocal)	0
28		0		95% CI of ratio	-1.000 to -1.000	-1.000 to -1.000
28		0
28		0		Number of rows	44	44
28		0		# of blank lines	22	22
28		0		# rows with impossible data	0	0
28		0		# censored subjects	22	12
28		0		# deaths/events	0	10
28		0
14		1		Median survival	Undefined	Undefined
28		0
10		1
13		1
11		1
14		1
10		1
10		1
15		1
16		1
18		1

## Sheet: Fig. 6i
Fig. 6i. Bone marrow cellularities before and after lethal irradiation and transplantation in LepR-Cre; Adrb2 flox/fl, Adrb3 flox/flox mice
6 mice of each genotype per time point at 2 months of age in 6 independent experiments
		Adrb2 flox/flox, Adrb3 flox/flox control		Table Analyzed	2Factor_unpaired_Value
		Mouse 1
Experiment 1	D0	10.1		Two-way ANOVA	Ordinary
				Alpha	0.05
		LepR-Cre; Adrb2 flox/flox, Adrb3 flox/flox
		Mouse 7		Source of Variation	% of total variation	P value	P value summary	Significant?
Experiment 1	D0	10.3		Interaction	9.682	0.000536723	***	Yes
				Row Factor	75.39	2.93815e-10	****	Yes
		Adrb2 flox/flox, Adrb3 flox/flox control		Column Factor	3.494	0.0225222	*	Yes
		Mouse 13
Experiment 1	D28	7.69		ANOVA table	SS	DF	MS	F (DFn, DFd)	P value
				Interaction	5.292	1	5.292	F (1, 20) = 16.94	P=0.000536722891606
		LepR-Cre; Adrb2 flox/flox, Adrb3 flox/flox		Row Factor	41.21	1	41.21	F (1, 20) = 131.9	P=0.000000000293815
		Mouse 19		Column Factor	1.91	1	1.91	F (1, 20) = 6.113	P=0.022522191706434
Experiment 1	D28	5.9		Residual	6.248	20	0.3124
		Adrb2 flox/flox, Adrb3 flox/flox control		Difference between column means
		Mouse 2		Mean of Adrb2 flox/flox, Adrb3 flox/flox control	8.998
Experiment 2	D0	10.2		Mean of LepR-Cre; Adrb2 flox/flox, Adrb3 flox/flox	8.433
				Difference between means	0.5642
		LepR-Cre; Adrb2 flox/flox, Adrb3 flox/flox		SE of difference	0.2282
		Mouse 8		95% CI of difference	0.08817 to 1.040
Experiment 2	D0	10.7
				Difference between row means
		Adrb2 flox/flox, Adrb3 flox/flox control		Mean of D0	10.03
		Mouse 14		Mean of D28	7.405
Experiment 2	D28	9.12		Difference between means	2.621
				SE of difference	0.2282
		LepR-Cre; Adrb2 flox/flox, Adrb3 flox/flox		95% CI of difference	2.145 to 3.097
		Mouse 20
Experiment 2	D28	6.36		Interaction CI
				Mean diff, A1 - B1	-0.375
		Adrb2 flox/flox, Adrb3 flox/flox control		Mean diff, A2 - B2	1.503
		Mouse 3		(A1 -B1) - (A2 - B2)	-1.878
Experiment 3	D0	9.32		95% CI of difference	-2.830 to -0.9263
				(B1 - A1) - (B2 - A2)	1.878
		LepR-Cre; Adrb2 flox/flox, Adrb3 flox/flox		95% CI of difference	0.9263 to 2.830
		Mouse 9
Experiment 3	D0	9.67		Spearman's test for heteroscedasticity
				Rs of predicted Y vs. |residual|	-0.2639
		Adrb2 flox/flox, Adrb3 flox/flox control		P value (one tailed)	0.106352
		Mouse 15		Passed (P > 0.05)?	Yes
Experiment 3	D28	8.28
				Normality of Residuals
		LepR-Cre; Adrb2 flox/flox, Adrb3 flox/flox		Test name	Statistics	P value	Passed normality test (alpha=0.05)?	P value summary
		Mouse 21		D'Agostino-Pearson omnibus (K2)	1.924	0.382123	Yes	ns
Experiment 3	D28	7.2		Anderson-Darling (A2*)	0.2889	0.585376	Yes	ns
				Shapiro-Wilk (W)	0.9579	0.396923	Yes	ns
		Adrb2 flox/flox, Adrb3 flox/flox control		Kolmogorov-Smirnov (distance)	0.08821	0.1	Yes	ns
		Mouse 4
Experiment 4	D0	10.2		Data summary
				Number of columns (Column Factor)	2
		LepR-Cre; Adrb2 flox/flox, Adrb3 flox/flox		Number of rows (Row Factor)	2
		Mouse 10		Number of values	24
Experiment 4	D0	9.81
				Compare each cell mean with the other cell mean in that row
		Adrb2 flox/flox, Adrb3 flox/flox control
		Mouse 16		Number of families	1
Experiment 4	D28	8.18		Number of comparisons per family	2
				Alpha	0.05
		LepR-Cre; Adrb2 flox/flox, Adrb3 flox/flox
		Mouse 22		Šídák's multiple comparisons test	Mean Diff.	95.00% CI of diff.	Below threshold?	Summary	Adjusted P Value
Experiment 4	D28	7.91
				Adrb2 flox/flox, Adrb3 flox/flox control versus LepR-Cre; Adrb2 flox/flox, Adrb3 flox/flox
		Adrb2 flox/flox, Adrb3 flox/flox control		D0	-0.375	-1.155 to 0.4050	No	ns	0.450772
		Mouse 5		D28	1.503	0.7233 to 2.283	Yes	***	0.000302625
Experiment 5	D0	9.69
		LepR-Cre; Adrb2 flox/flox, Adrb3 flox/flox		Test details	Mean 1	Mean 2	Mean Diff.	SE of diff.	N1	N2	t	DF
		Mouse 11
Experiment 5	D0	10.7		Adrb2 flox/flox, Adrb3 flox/flox control versus LepR-Cre; Adrb2 flox/flox, Adrb3 flox/flox
				D0	9.838	10.21	-0.375	0.3227	6	6	1.162	20
		Adrb2 flox/flox, Adrb3 flox/flox control		D28	8.157	6.653	1.503	0.3227	6	6	4.658	20
		Mouse 17
Experiment 5	D28	7.44
		LepR-Cre; Adrb2 flox/flox, Adrb3 flox/flox
		Mouse 23
Experiment 5	D28	6.08
		Adrb2 flox/flox, Adrb3 flox/flox control
		Mouse 6
Experiment 6	D0	9.52
		LepR-Cre; Adrb2 flox/flox, Adrb3 flox/flox
		Mouse 12
Experiment 6	D0	10.1
		Adrb2 flox/flox, Adrb3 flox/flox control
		Mouse 18
Experiment 6	D28	8.23
		LepR-Cre; Adrb2 flox/flox, Adrb3 flox/flox
		Mouse 24
Experiment 6	D28	6.47

## Sheet: Fig. 6j
Fig. 6j. Bone marrow HSC numbers before and after lethal irradiation and transplantation in LepR-Cre; Adrb2 flox/fl, Adrb3 flox/flox mice
6 mice of each genotype per time point at 2 months of age in 6 independent experiments
		Adrb2 flox/flox, Adrb3 flox/flox control		Table Analyzed	log2(x+0.00e+00)
		Mouse 1
Experiment 1	D0	13130		Two-way ANOVA	Ordinary
				Alpha	0.05
		LepR-Cre; Adrb2 flox/flox, Adrb3 flox/flox
		Mouse 7		Source of Variation	% of total variation	P value	P value summary	Significant?
Experiment 1	D0	13390		Interaction	8.305	2.26298e-07	****	Yes
				Row Factor	80.87	<0.000000000000001	****	Yes
		Adrb2 flox/flox, Adrb3 flox/flox control		Column Factor	7.99	3.02981e-07	****	Yes
		Mouse 13
Experiment 1	D28	2307		ANOVA table	SS	DF	MS	F (DFn, DFd)	P value
				Interaction	4.902	1	4.902	F (1, 20) = 58.68	P=0.000000226298285
		LepR-Cre; Adrb2 flox/flox, Adrb3 flox/flox		Row Factor	47.73	1	47.73	F (1, 20) = 571.4	P<0.000000000000001
		Mouse 19		Column Factor	4.715	1	4.715	F (1, 20) = 56.45	P=0.000000302981135
Experiment 1	D28	767		Residual	1.671	20	0.08353
		Adrb2 flox/flox, Adrb3 flox/flox control		Difference between column means
		Mouse 2		Mean of Adrb2 flox/flox, Adrb3 flox/flox control	12.43
Experiment 2	D0	12240		Mean of LepR-Cre; Adrb2 flox/flox, Adrb3 flox/flox	11.54
				Difference between means	0.8865
		LepR-Cre; Adrb2 flox/flox, Adrb3 flox/flox		SE of difference	0.118
		Mouse 8		95% CI of difference	0.6404 to 1.133
Experiment 2	D0	11770
				Difference between row means
		Adrb2 flox/flox, Adrb3 flox/flox control		Mean of D0	13.39
		Mouse 14		Mean of D28	10.57
Experiment 2	D28	3192		Difference between means	2.82
				SE of difference	0.118
		LepR-Cre; Adrb2 flox/flox, Adrb3 flox/flox		95% CI of difference	2.574 to 3.067
		Mouse 20
Experiment 2	D28	509		Interaction CI
				Mean diff, A1 - B1	-0.01733
		Adrb2 flox/flox, Adrb3 flox/flox control		Mean diff, A2 - B2	1.79
		Mouse 3		(A1 -B1) - (A2 - B2)	-1.808
Experiment 3	D0	11184		95% CI of difference	-2.300 to -1.315
				(B1 - A1) - (B2 - A2)	1.808
		LepR-Cre; Adrb2 flox/flox, Adrb3 flox/flox		95% CI of difference	1.315 to 2.300
		Mouse 9
Experiment 3	D0	9670		Spearman's test for heteroscedasticity
				Rs of predicted Y vs. |residual|	-0.1507
		Adrb2 flox/flox, Adrb3 flox/flox control		P value (one tailed)	0.240992
		Mouse 15		Passed (P > 0.05)?	Yes
Experiment 3	D28	3395
				Normality of Residuals
		LepR-Cre; Adrb2 flox/flox, Adrb3 flox/flox		Test name	Statistics	P value	Passed normality test (alpha=0.05)?	P value summary
		Mouse 21		D'Agostino-Pearson omnibus (K2)	2.049	0.358934	Yes	ns
Experiment 3	D28	792		Anderson-Darling (A2*)	0.2115	0.838291	Yes	ns
				Shapiro-Wilk (W)	0.9801	0.896838	Yes	ns
		Adrb2 flox/flox, Adrb3 flox/flox control		Kolmogorov-Smirnov (distance)	0.1007	0.1	Yes	ns
		Mouse 4
Experiment 4	D0	8160		Data summary
				Number of columns (Column Factor)	2
		LepR-Cre; Adrb2 flox/flox, Adrb3 flox/flox		Number of rows (Row Factor)	2
		Mouse 10		Number of values	24
Experiment 4	D0	10791
				Compare each cell mean with the other cell mean in that row
		Adrb2 flox/flox, Adrb3 flox/flox control
		Mouse 16		Number of families	1
Experiment 4	D28	2209		Number of comparisons per family	2
				Alpha	0.05
		LepR-Cre; Adrb2 flox/flox, Adrb3 flox/flox
		Mouse 22		Šídák's multiple comparisons test	Mean Diff.	95.00% CI of diff.	Below threshold?	Summary	Adjusted P Value
Experiment 4	D28	949
				Adrb2 flox/flox, Adrb3 flox/flox control versus LepR-Cre; Adrb2 flox/flox, Adrb3 flox/flox
		Adrb2 flox/flox, Adrb3 flox/flox control		D0	-0.01733	-0.4206 to 0.3860	No	ns	0.993325
		Mouse 5		D28	1.79	1.387 to 2.194	Yes	****	1.91146e-09
Experiment 5	D0	9690
		LepR-Cre; Adrb2 flox/flox, Adrb3 flox/flox		Test details	Mean 1	Mean 2	Mean Diff.	SE of diff.	N1	N2	t	DF
		Mouse 11
Experiment 5	D0	9630		Adrb2 flox/flox, Adrb3 flox/flox control versus LepR-Cre; Adrb2 flox/flox, Adrb3 flox/flox
				D0	13.38	13.4	-0.01733	0.1669	6	6	0.1039	20
		Adrb2 flox/flox, Adrb3 flox/flox control		D28	11.47	9.676	1.79	0.1669	6	6	10.73	20
		Mouse 17
Experiment 5	D28	2976
		LepR-Cre; Adrb2 flox/flox, Adrb3 flox/flox
		Mouse 23
Experiment 5	D28	1216
		Adrb2 flox/flox, Adrb3 flox/flox control
		Mouse 6
Experiment 6	D0	10472
		LepR-Cre; Adrb2 flox/flox, Adrb3 flox/flox
		Mouse 12
Experiment 6	D0	10100
		Adrb2 flox/flox, Adrb3 flox/flox control
		Mouse 18
Experiment 6	D28	3127
		LepR-Cre; Adrb2 flox/flox, Adrb3 flox/flox
		Mouse 24
Experiment 6	D28	841

## Sheet: Fig. 6k
Fig. 6k. Bone marrow LSK cell numbers before and after lethal irradiation and transplantation in LepR-Cre; Adrb2 flox/fl, Adrb3 flox/flox mice
6 mice of each genotype per time point at 2 months of age in 6 independent experiments
		Adrb2 flox/flox, Adrb3 flox/flox control		Table Analyzed	log2(x+0.00e+00)
		Mouse 1
Experiment 1	D0	131300		Two-way ANOVA	Ordinary
				Alpha	0.05
		LepR-Cre; Adrb2 flox/flox, Adrb3 flox/flox
		Mouse 7		Source of Variation	% of total variation	P value	P value summary	Significant?
Experiment 1	D0	144200		Interaction	10.16	1.31927e-06	****	Yes
				Row Factor	74.29	5.4e-14	****	Yes
		Adrb2 flox/flox, Adrb3 flox/flox control		Column Factor	11.15	6.71349e-07	****	Yes
		Mouse 13
Experiment 1	D28	36143		ANOVA table	SS	DF	MS	F (DFn, DFd)	P value
				Interaction	6.638	1	6.638	F (1, 20) = 46.16	P=0.000001319274973
		LepR-Cre; Adrb2 flox/flox, Adrb3 flox/flox		Row Factor	48.56	1	48.56	F (1, 20) = 337.7	P=0.000000000000054
		Mouse 19		Column Factor	7.291	1	7.291	F (1, 20) = 50.70	P=0.000000671349230
Experiment 1	D28	8850		Residual	2.876	20	0.1438
		Adrb2 flox/flox, Adrb3 flox/flox control		Difference between column means
		Mouse 2		Mean of Adrb2 flox/flox, Adrb3 flox/flox control	16.18
Experiment 2	D0	183600		Mean of LepR-Cre; Adrb2 flox/flox, Adrb3 flox/flox	15.08
				Difference between means	1.102
		LepR-Cre; Adrb2 flox/flox, Adrb3 flox/flox		SE of difference	0.1548
		Mouse 8		95% CI of difference	0.7794 to 1.425
Experiment 2	D0	107000
				Difference between row means
		Adrb2 flox/flox, Adrb3 flox/flox control		Mean of D0	17.05
		Mouse 14		Mean of D28	14.21
Experiment 2	D28	46512		Difference between means	2.845
				SE of difference	0.1548
		LepR-Cre; Adrb2 flox/flox, Adrb3 flox/flox		95% CI of difference	2.522 to 3.168
		Mouse 20
Experiment 2	D28	8904		Interaction CI
				Mean diff, A1 - B1	0.05049
		Adrb2 flox/flox, Adrb3 flox/flox control		Mean diff, A2 - B2	2.154
		Mouse 3		(A1 -B1) - (A2 - B2)	-2.104
Experiment 3	D0	102520		95% CI of difference	-2.750 to -1.458
				(B1 - A1) - (B2 - A2)	2.104
		LepR-Cre; Adrb2 flox/flox, Adrb3 flox/flox		95% CI of difference	1.458 to 2.750
		Mouse 9
Experiment 3	D0	125710		Spearman's test for heteroscedasticity
				Rs of predicted Y vs. |residual|	0.06999
		Adrb2 flox/flox, Adrb3 flox/flox control		P value (one tailed)	0.372601
		Mouse 15		Passed (P > 0.05)?	Yes
Experiment 3	D28	42228
				Normality of Residuals
		LepR-Cre; Adrb2 flox/flox, Adrb3 flox/flox		Test name	Statistics	P value	Passed normality test (alpha=0.05)?	P value summary
		Mouse 21		D'Agostino-Pearson omnibus (K2)	1.618	0.445226	Yes	ns
Experiment 3	D28	15840		Anderson-Darling (A2*)	0.2259	0.795553	Yes	ns
				Shapiro-Wilk (W)	0.9804	0.902697	Yes	ns
		Adrb2 flox/flox, Adrb3 flox/flox control		Kolmogorov-Smirnov (distance)	0.09876	0.1	Yes	ns
		Mouse 4
Experiment 4	D0	142800		Data summary
				Number of columns (Column Factor)	2
		LepR-Cre; Adrb2 flox/flox, Adrb3 flox/flox		Number of rows (Row Factor)	2
		Mouse 10		Number of values	24
Experiment 4	D0	137340
				Compare each cell mean with the other cell mean in that row
		Adrb2 flox/flox, Adrb3 flox/flox control
		Mouse 16		Number of families	1
Experiment 4	D28	48262		Number of comparisons per family	2
				Alpha	0.05
		LepR-Cre; Adrb2 flox/flox, Adrb3 flox/flox
		Mouse 22		Šídák's multiple comparisons test	Mean Diff.	95.00% CI of diff.	Below threshold?	Summary	Adjusted P Value
Experiment 4	D28	11074
				Adrb2 flox/flox, Adrb3 flox/flox control versus LepR-Cre; Adrb2 flox/flox, Adrb3 flox/flox
		Adrb2 flox/flox, Adrb3 flox/flox control		D0	0.05049	-0.4787 to 0.5797	No	ns	0.96758
		Mouse 5		D28	2.154	1.625 to 2.683	Yes	****	8.30861e-09
Experiment 5	D0	174420
		LepR-Cre; Adrb2 flox/flox, Adrb3 flox/flox		Test details	Mean 1	Mean 2	Mean Diff.	SE of diff.	N1	N2	t	DF
		Mouse 11
Experiment 5	D0	192600		Adrb2 flox/flox, Adrb3 flox/flox control versus LepR-Cre; Adrb2 flox/flox, Adrb3 flox/flox
				D0	17.08	17.03	0.05049	0.2189	6	6	0.2306	20
		Adrb2 flox/flox, Adrb3 flox/flox control		D28	15.29	13.13	2.154	0.2189	6	6	9.839	20
		Mouse 17
Experiment 5	D28	31992
		LepR-Cre; Adrb2 flox/flox, Adrb3 flox/flox
		Mouse 23
Experiment 5	D28	4864
		Adrb2 flox/flox, Adrb3 flox/flox control
		Mouse 6
Experiment 6	D0	114240
		LepR-Cre; Adrb2 flox/flox, Adrb3 flox/flox
		Mouse 12
Experiment 6	D0	111100
		Adrb2 flox/flox, Adrb3 flox/flox control
		Mouse 18
Experiment 6	D28	37035
		LepR-Cre; Adrb2 flox/flox, Adrb3 flox/flox
		Mouse 24
Experiment 6	D28	7764

## Sheet: Fig. 6l
Fig. 6l. Leakage of intravenously-injected Evans blue dye into femoral bone marrow after lethal irradiation and transplantation in LepR-Cre; Adrb2 flox/fl, Adrb3 flox/flox mice
6 mice of each genotype per time point at 2 months of age in 6 independent experiments
		Adrb2 flox/flox, Adrb3 flox/flox control		Table Analyzed	log2(x+0.00e+00)
		Mouse 1
Experiment 1	D14	2.4		Two-way ANOVA	Ordinary
				Alpha	0.05
		LepR-Cre; Adrb2 flox/flox, Adrb3 flox/flox
		Mouse 7		Source of Variation	% of total variation	P value	P value summary	Significant?
Experiment 1	D14	2.1		Interaction	22.18	1.30011e-07	****	Yes
				Row Factor	49.14	1.76518e-10	****	Yes
		Adrb2 flox/flox, Adrb3 flox/flox control		Column Factor	21.65	1.56319e-07	****	Yes
		Mouse 13
Experiment 1	D28	0.14		ANOVA table	SS	DF	MS	F (DFn, DFd)	P value
				Interaction	15.56	1	15.56	F (1, 20) = 63.10	P=0.000000130010943
		LepR-Cre; Adrb2 flox/flox, Adrb3 flox/flox		Row Factor	34.47	1	34.47	F (1, 20) = 139.8	P=0.000000000176518
		Mouse 19		Column Factor	15.19	1	15.19	F (1, 20) = 61.60	P=0.000000156318501
Experiment 1	D28	1.7		Residual	4.932	20	0.2466
		Adrb2 flox/flox, Adrb3 flox/flox control		Difference between column means
		Mouse 2		Mean of Adrb2 flox/flox, Adrb3 flox/flox control	-0.6324
Experiment 2	D14	3.7		Mean of LepR-Cre; Adrb2 flox/flox, Adrb3 flox/flox	0.9587
				Difference between means	-1.591
		LepR-Cre; Adrb2 flox/flox, Adrb3 flox/flox		SE of difference	0.2027
		Mouse 8		95% CI of difference	-2.014 to -1.168
Experiment 2	D14	3.1
				Difference between row means
		Adrb2 flox/flox, Adrb3 flox/flox control		Mean of D14	1.362
		Mouse 14		Mean of D28	-1.035
Experiment 2	D28	0.26		Difference between means	2.397
				SE of difference	0.2027
		LepR-Cre; Adrb2 flox/flox, Adrb3 flox/flox		95% CI of difference	1.974 to 2.820
		Mouse 20
Experiment 2	D28	1.3		Interaction CI
				Mean diff, A1 - B1	0.01921
		Adrb2 flox/flox, Adrb3 flox/flox control		Mean diff, A2 - B2	-3.202
		Mouse 3		(A1 -B1) - (A2 - B2)	3.221
Experiment 3	D14	1.4		95% CI of difference	2.375 to 4.067
				(B1 - A1) - (B2 - A2)	-3.221
		LepR-Cre; Adrb2 flox/flox, Adrb3 flox/flox		95% CI of difference	-4.067 to -2.375
		Mouse 9
Experiment 3	D14	2.2		Spearman's test for heteroscedasticity
				Rs of predicted Y vs. |residual|	-0.03231
		Adrb2 flox/flox, Adrb3 flox/flox control		P value (one tailed)	0.440432
		Mouse 15		Passed (P > 0.05)?	Yes
Experiment 3	D28	0.1
				Normality of Residuals
		LepR-Cre; Adrb2 flox/flox, Adrb3 flox/flox		Test name	Statistics	P value	Passed normality test (alpha=0.05)?	P value summary
		Mouse 21		D'Agostino-Pearson omnibus (K2)	0.4058	0.816345	Yes	ns
Experiment 3	D28	1.8		Anderson-Darling (A2*)	0.2639	0.667026	Yes	ns
				Shapiro-Wilk (W)	0.9677	0.611767	Yes	ns
		Adrb2 flox/flox, Adrb3 flox/flox control		Kolmogorov-Smirnov (distance)	0.09238	0.1	Yes	ns
		Mouse 4
Experiment 4	D14	4.1		Data summary
				Number of columns (Column Factor)	2
		LepR-Cre; Adrb2 flox/flox, Adrb3 flox/flox		Number of rows (Row Factor)	2
		Mouse 10		Number of values	24
Experiment 4	D14	2
				Compare each cell mean with the other cell mean in that row
		Adrb2 flox/flox, Adrb3 flox/flox control
		Mouse 16		Number of families	1
Experiment 4	D28	0.1		Number of comparisons per family	2
				Alpha	0.05
		LepR-Cre; Adrb2 flox/flox, Adrb3 flox/flox
		Mouse 22		Šídák's multiple comparisons test	Mean Diff.	95.00% CI of diff.	Below threshold?	Summary	Adjusted P Value
Experiment 4	D28	1.6
				Adrb2 flox/flox, Adrb3 flox/flox control versus LepR-Cre; Adrb2 flox/flox, Adrb3 flox/flox
		Adrb2 flox/flox, Adrb3 flox/flox control		day.14	0.01921	-0.6738 to 0.7122	No	ns	0.997218
		Mouse 5		day.28	-3.202	-3.895 to -2.509	Yes	****	9.58997e-10
Experiment 5	D14	2.8
		LepR-Cre; Adrb2 flox/flox, Adrb3 flox/flox		Test details	Mean 1	Mean 2	Mean Diff.	SE of diff.	N1	N2	t	DF
		Mouse 11
Experiment 5	D14	4.2		Adrb2 flox/flox, Adrb3 flox/flox control versus LepR-Cre; Adrb2 flox/flox, Adrb3 flox/flox
				day.14	1.371	1.352	0.01921	0.2867	6	6	0.06699	20
		Adrb2 flox/flox, Adrb3 flox/flox control		day.28	-2.636	0.5654	-3.202	0.2867	6	6	11.17	20
		Mouse 17
Experiment 5	D28	0.17
		LepR-Cre; Adrb2 flox/flox, Adrb3 flox/flox
		Mouse 23
Experiment 5	D28	1.5
		Adrb2 flox/flox, Adrb3 flox/flox control
		Mouse 6
Experiment 6	D14	2.1
		LepR-Cre; Adrb2 flox/flox, Adrb3 flox/flox
		Mouse 12
Experiment 6	D14	2.3
		Adrb2 flox/flox, Adrb3 flox/flox control
		Mouse 18
Experiment 6	D28	0.28
		LepR-Cre; Adrb2 flox/flox, Adrb3 flox/flox
		Mouse 24
Experiment 6	D28	1.1

[truncated: 5 more sheets: Fig. 6m, Fig. 6n, Fig. 6o, Fig. 6p, Fig. 6q]
