# Supplementary material for: Leptin receptor+ cells promote bone marrow innervation and regeneration by synthesizing nerve growth factor
Source: Nat Cell Biol. 2023 Nov 27;25(12):1746–57. doi: 10.1038/s41556-023-01284-9 (PMC10709146; doi:10.1038/s41556-023-01284-9)
Supplement: Supplementary file 11 — Statistical source data. [file 41556_2023_1284_MOESM11_ESM.xlsx]

## Sheet: ED Fig. 1d
ED Fig. 1d. Percentage of Ngf-mScarlet+LepR– bone marrow cells that were NG2+
4 mice at 2-4 months of age analyzed in 4 independent experiments
	Percentage of NGF+LepR– cells that were NG2+
	Mouse 1
Experiment 1	14.8
	Percentage of NGF+LepR– cells that were NG2+
	Mouse 2
Experiment 2	6.1
	Percentage of NGF+LepR– cells that were NG2+
	Mouse 3
Experiment 3	17.7
	Percentage of NGF+LepR– cells that were NG2+
	Mouse 4
Experiment 4	10

## Sheet: ED Fig. 1e
ED Fig. 1e. Percentage of Col1a1-GFP+ osteoblasts that were Ngf-mScarlet+
4 mice at 2-4 months of age analyzed in 4 independent experiments
	Percentage of osteoblasts that were Ngf-mScarlet+
	Mouse 1
Experiment 1	10.5
	Percentage of osteoblasts that were Ngf-mScarlet+
	Mouse 2
Experiment 2	12.3
	Percentage of osteoblasts that were Ngf-mScarlet+
	Mouse 3
Experiment 3	34
	Percentage of osteoblasts that were Ngf-mScarlet+
	Mouse 4
Experiment 4	20.5

## Sheet: ED Fig. 1i-j
ED Fig. 1i-j. Percentage of CD11b+ cells that were Ngf-mScarlet+
3 mice at 2-4 months of age analyzed in 3 independent experiments
	Ngf-mScarlet+ CD11b+ cells in blood
	Mouse 1
Experiment 1	0.011
	Ngf-mScarlet+ CD11b+ cells in BM
	Mouse 1
Experiment 1	0.006
	Ngf-mScarlet+ CD11b+ cells in blood
	Mouse 2
Experiment 2	0.009
	Ngf-mScarlet+ CD11b+ cells in BM
	Mouse 2
Experiment 2	0.004
	Ngf-mScarlet+ CD11b+ cells in blood
	Mouse 3
Experiment 3	0.006
	Ngf-mScarlet+ CD11b+ cells in BM
	Mouse 3
Experiment 3	0.002
