# Supplementary material for: Leptin receptor+ cells promote bone marrow innervation and regeneration by synthesizing nerve growth factor
Source: Nat Cell Biol. 2023 Nov 27;25(12):1746–57. doi: 10.1038/s41556-023-01284-9 (PMC10709146; doi:10.1038/s41556-023-01284-9)
Supplement: Supplementary file 14 — Statistical source data. [file 41556_2023_1284_MOESM14_ESM.xlsx]

## Sheet: ED Fig. 4b
ED Fig. 4b. Body length of LepR-Cre; Ngf flox/∆ mice
8 mice at 6 months of age analyzed in 8 independent experiments
	Ngf flox/∆ control		Table Analyzed	1Factor_unpaired_Value
	Mouse 1
Experiment 1	10.6		Column B	LepR-Cre; Ngf flox/∆
			vs.	vs.
	LepR-Cre; Ngf flox/∆		Column A	Ngf flox/∆ control
	Mouse 2
Experiment 1	10.3		Unpaired t test
			P value	0.262735
	Ngf flox/∆ control		P value summary	ns
	Mouse 3		Significantly different (P < 0.05)?	No
Experiment 2	9.5		One- or two-tailed P value?	Two-tailed
			t, df	t=1.167, df=14
	LepR-Cre; Ngf flox/∆
	Mouse 4		How big is the difference?
Experiment 2	9.7		Mean of column A	10.3
			Mean of column B	10.7
	Ngf flox/∆ control		Difference between means (B - A) ± SEM	0.4000 ± 0.3428
	Mouse 5		95% confidence interval	-0.3352 to 1.135
Experiment 3	10.2		R squared (eta squared)	0.08864
	LepR-Cre; Ngf flox/∆		F test to compare variances
	Mouse 6		F, DFn, Dfd	1.653, 7, 7
Experiment 3	11		P value	0.523093
			P value summary	ns
	Ngf flox/∆ control		Significantly different (P < 0.05)?	No
	Mouse 7
Experiment 4	9.4		Model comparison	SS	DF	Probability it is correct
			Null H. Population means identical	7.22	15	68.91%
	LepR-Cre; Ngf flox/∆		Alternative H: Distinct population means	6.58	14	31.09%
	Mouse 8		Ratio of probabilities			2.216
Experiment 4	10.2		Difference in AICc			-1.592
	Ngf flox/∆ control		Normality of Residuals
	Mouse 9		Test name	Statistics	P value	Passed normality test (alpha=0.05)?	P value summary
Experiment 5	10.5		Anderson-Darling (A2*)	0.4277	0.273709	Yes	ns
			D'Agostino-Pearson omnibus (K2)	1.207	0.547027	Yes	ns
	LepR-Cre; Ngf flox/∆		Shapiro-Wilk (W)	0.9349	0.291207	Yes	ns
	Mouse 10		Kolmogorov-Smirnov (distance)	0.1812	0.1	Yes	ns
Experiment 5	11
			Data analyzed
	Ngf flox/∆ control		Sample size, column A	8
	Mouse 11		Sample size, column B	8
Experiment 6	10.5
	LepR-Cre; Ngf flox/∆
	Mouse 12
Experiment 6	10
	Ngf flox/∆ control
	Mouse 13
Experiment 7	11.2
	LepR-Cre; Ngf flox/∆
	Mouse 14
Experiment 7	11.6
	Ngf flox/∆ control
	Mouse 15
Experiment 8	10.5
	LepR-Cre; Ngf flox/∆
	Mouse 16
Experiment 8	11.8

## Sheet: ED Fig. 4c
ED Fig. 4c. Body mass of LepR-Cre; Ngf flox/∆ mice
8 mice at 6 months of age analyzed in 8 independent experiments
	Ngf flox/∆ control		Table Analyzed	1Factor_unpaired_Value
	Mouse 1
Experiment 1	30.5		Column B	LepR-Cre; Ngf flox/∆
			vs.	vs.
	LepR-Cre; Ngf flox/∆		Column A	Ngf flox/∆ control
	Mouse 2
Experiment 1	27.6		Unpaired t test
			P value	0.988976
	Ngf flox/∆ control		P value summary	ns
	Mouse 3		Significantly different (P < 0.05)?	No
Experiment 2	22.4		One- or two-tailed P value?	Two-tailed
			t, df	t=0.01407, df=14
	LepR-Cre; Ngf flox/∆
	Mouse 4		How big is the difference?
Experiment 2	24.3		Mean of column A	28.7
			Mean of column B	28.73
	Ngf flox/∆ control		Difference between means (B - A) ± SEM	0.02500 ± 1.777
	Mouse 5		95% confidence interval	-3.787 to 3.837
Experiment 3	29.8		R squared (eta squared)	1.413e-05
	LepR-Cre; Ngf flox/∆		F test to compare variances
	Mouse 6		F, DFn, Dfd	1.599, 7, 7
Experiment 3	31		P value	0.55102
			P value summary	ns
	Ngf flox/∆ control		Significantly different (P < 0.05)?	No
	Mouse 7
Experiment 4	22.7		Model comparison	SS	DF	Probability it is correct
			Null H. Population means identical	176.9	15	82.32%
	LepR-Cre; Ngf flox/∆		Alternative H: Distinct population means	176.9	14	17.68%
	Mouse 8		Ratio of probabilities			4.657
Experiment 4	25.2		Difference in AICc			-3.077
	Ngf flox/∆ control		Normality of Residuals
	Mouse 9		Test name	Statistics	P value	Passed normality test (alpha=0.05)?	P value summary
Experiment 5	31		Anderson-Darling (A2*)	0.714	0.0498567	No	*
			D'Agostino-Pearson omnibus (K2)	2.205	0.332106	Yes	ns
	LepR-Cre; Ngf flox/∆		Shapiro-Wilk (W)	0.8929	0.0619631	Yes	ns
	Mouse 10		Kolmogorov-Smirnov (distance)	0.2058	0.0687146	Yes	ns
Experiment 5	30.5
			Data analyzed
	Ngf flox/∆ control		Sample size, column A	8
	Mouse 11		Sample size, column B	8
Experiment 6	29.4
	LepR-Cre; Ngf flox/∆
	Mouse 12
Experiment 6	27
	Ngf flox/∆ control
	Mouse 13
Experiment 7	33
	LepR-Cre; Ngf flox/∆
	Mouse 14
Experiment 7	31.5
	Ngf flox/∆ control
	Mouse 15
Experiment 8	30.8
	LepR-Cre; Ngf flox/∆
	Mouse 16
Experiment 8	32.7

## Sheet: ED Fig. 4f
ED Fig. 4f. Peripheral nerve area in quadriceps of LepR-Cre; Ngf flox/∆ mice
3 mice of each genotype at 6 months of age analyzed in 3 independent experiments
	Ngf flox/∆ control		Table Analyzed	1Factor_unpaired_Percent
	Mouse 1
Experiment 1	1.03		Column B	LepR-Cre; Ngf flox/∆
			vs.	vs.
	LepR-Cre; Ngf flox/∆		Column A	Ngf flox/∆ control
	Mouse 4
Experiment 1	1.1		Unpaired t test
			P value	0.864805
	Ngf flox/∆ control		P value summary	ns
	Mouse 2		Significantly different (P < 0.05)?	No
Experiment 2	0.7		One- or two-tailed P value?	Two-tailed
			t, df	t=0.1815, df=4
	LepR-Cre; Ngf flox/∆
	Mouse 5		How big is the difference?
Experiment 2	0.82		Mean of column A	0.8833
			Mean of column B	0.8533
	Ngf flox/∆ control		Difference between means (B - A) ± SEM	-0.03000 ± 0.1653
	Mouse 3		95% confidence interval	-0.4889 to 0.4289
Experiment 3	0.92		R squared (eta squared)	0.008168
	LepR-Cre; Ngf flox/∆		F test to compare variances
	Mouse 6		F, DFn, Dfd	1.903, 2, 2
Experiment 3	0.64		P value	0.688898
			P value summary	ns
			Significantly different (P < 0.05)?	No
			Model comparison	SS	DF	Probability it is correct
			Null H. Population means identical	0.1653	5	0.9931
			Alternative H: Distinct population means	0.1639	4	0.006858
			Ratio of probabilities			144.8
			Difference in AICc			-9.951
			Normality of Residuals
			Test name	Statistics	P value	Passed normality test (alpha=0.05)?	P value summary
			Anderson-Darling (A2*)	N too small
			D'Agostino-Pearson omnibus (K2)	N too small
			Shapiro-Wilk (W)	0.9497	0.738126	Yes	ns
			Kolmogorov-Smirnov (distance)	0.1777	>0.1	Yes	ns
			Data analyzed
			Sample size, column A	3
			Sample size, column B	3
				Ngf flox/∆ control	LepR-Cre; Ngf flox/∆
			Number of values	3	3
			Minimum	0.7	0.64
			25% Percentile	0.7	0.64
			Median	0.92	0.82
			75% Percentile	1.03	1.1
			Maximum	1.03	1.1
			Mean	0.8833	0.8533
			Std. Deviation	0.168	0.2318
			Std. Error of Mean	0.09701	0.1338
			Lower 95% CI	0.4659	0.2775
			Upper 95% CI	1.301	1.429

## Sheet: ED Fig. 4g-i
ED Fig. 4g-i. Peripheral blood cell counts in LepR-Cre; Ngf flox/∆ mice
6 mice of each genotype at 6 months of age analyzed in 6 independent experiments
		Ngf flox/∆ control		Table Analyzed	2Factor_paired Factor1_Value
		Mouse 1
Experiment 1	white blood cells	10.24		Column A	Ngf flox/∆ control
				vs.	vs.
		LepR-Cre; Ngf flox/∆		Column B	LepR-Cre; Ngf flox/∆
		Mouse 2
Experiment 1	white blood cells	9.36		Test details
				Test name	Unpaired t test
		Ngf flox/∆ control		Variance assumption	Individual variance for each row
		Mouse 1		Multiple comparisons	Set P value threshold
Experiment 1	red blood cells	9.39		Method	Holm-Šídák method
				Alpha	0.05
		LepR-Cre; Ngf flox/∆
		Mouse 2		Number of tests performed	3
Experiment 1	red blood cells	9.1		Number of rows omitted	0
		Ngf flox/∆ control			Below threshold?	P value	Mean of Ngf.fl.-.control	Mean of LepR-Cre..Ngf.fl.-	Difference	SE of difference	t ratio	df	Adjusted P Value
		Mouse 1		white.blood.cells	No	0.968855	9.842	9.855	-0.01333	0.3331	0.04003	10	0.968855
Experiment 1	platelets	8.32		red.blood.cells	No	0.27484	9.177	8.87	0.3067	0.2655	1.155	10	0.618669
				platelets	No	0.781799	8.007	7.965	0.04167	0.1464	0.2845	10	0.952389
		LepR-Cre; Ngf flox/∆
		Mouse 2
Experiment 1	platelets	7.92
		Ngf flox/∆ control
		Mouse 3
Experiment 2	white blood cells	9.65
		LepR-Cre; Ngf flox/∆
		Mouse 4
Experiment 2	white blood cells	10.4
		Ngf flox/∆ control
		Mouse 3
Experiment 2	red blood cells	8.93
		LepR-Cre; Ngf flox/∆
		Mouse 4
Experiment 2	red blood cells	9.37
		Ngf flox/∆ control
		Mouse 3
Experiment 2	platelets	8.09
		LepR-Cre; Ngf flox/∆
		Mouse 4
Experiment 2	platelets	8.33
		Ngf flox/∆ control
		Mouse 5
Experiment 3	white blood cells	10.4
		LepR-Cre; Ngf flox/∆
		Mouse 6
Experiment 3	white blood cells	10.3
		Ngf flox/∆ control
		Mouse 5
Experiment 3	red blood cells	9.6
		LepR-Cre; Ngf flox/∆
		Mouse 6
Experiment 3	red blood cells	8.15
		Ngf flox/∆ control
		Mouse 5
Experiment 3	platelets	7.7
		LepR-Cre; Ngf flox/∆
		Mouse 6
Experiment 3	platelets	7.75
		Ngf flox/∆ control
		Mouse 7
Experiment 4	white blood cells	10.4
		LepR-Cre; Ngf flox/∆
		Mouse 8
Experiment 4	white blood cells	9.7
		Ngf flox/∆ control
		Mouse 7
Experiment 4	red blood cells	8.35
		LepR-Cre; Ngf flox/∆
		Mouse 8
Experiment 4	red blood cells	9.04
		Ngf flox/∆ control
		Mouse 7
Experiment 4	platelets	8.02
		LepR-Cre; Ngf flox/∆
		Mouse 8
Experiment 4	platelets	8.17
		Ngf flox/∆ control
		Mouse 9
Experiment 5	white blood cells	9.13
		LepR-Cre; Ngf flox/∆
		Mouse 10
Experiment 5	white blood cells	10.32
		Ngf flox/∆ control
		Mouse 9
Experiment 5	red blood cells	9.55
		LepR-Cre; Ngf flox/∆
		Mouse 10
Experiment 5	red blood cells	8.52
		Ngf flox/∆ control
		Mouse 9
Experiment 5	platelets	7.81
		LepR-Cre; Ngf flox/∆
		Mouse 10
Experiment 5	platelets	8.06
		Ngf flox/∆ control
		Mouse 11
Experiment 6	white blood cells	9.23
		LepR-Cre; Ngf flox/∆
		Mouse 12
Experiment 6	white blood cells	9.05
		Ngf flox/∆ control
		Mouse 11
Experiment 6	red blood cells	9.24
		LepR-Cre; Ngf flox/∆
		Mouse 12
Experiment 6	red blood cells	9.04
		Ngf flox/∆ control
		Mouse 11
Experiment 6	platelets	8.1
		LepR-Cre; Ngf flox/∆
		Mouse 12
Experiment 6	platelets	7.56

## Sheet: ED Fig. 4j-n
ED Fig. 4j-n. Frequencies of B cells, T cells, myeloid cells, megakaryocyte lineage and erythroid lineage cells in bone marrow and spleen of LepR-Cre; Ngf flox/∆ mice
6 mice of each genotype at 6 months of age analyzed in 6 independent experiments
		Ngf flox/∆ control
		Mouse 1
Experiment 1	Bone marrow B220+ cells	12.36		Table Analyzed	2Factor_paired Factor1_Count
		LepR-Cre; Ngf flox/∆		Column A	Ngf flox/∆ control
		Mouse 2		vs.	vs.
Experiment 1	Bone marrow B220+ cells	12.81		Column B	LepR-Cre; Ngf flox/∆
		Ngf flox/∆ control		Test details
		Mouse 1		Test name	Unpaired t test
Experiment 1	Spleen B220+ cells	28.15		Variance assumption	Individual variance for each row
				Multiple comparisons	Set P value threshold
		LepR-Cre; Ngf flox/∆		Method	Holm-Šídák method
		Mouse 2		Alpha	0.05
Experiment 1	Spleen B220+ cells	27.77
				Number of tests performed	10
		Ngf flox/∆ control		Number of rows omitted	0
		Mouse 1
Experiment 1	Bone marrow CD3+ cells	1.09			Below threshold?	P value	Mean of Ngf.fl.-.control	Mean of LepR-Cre..Ngf.fl.-	Difference	SE of difference	t ratio	df	Adjusted P Value
				Bone marrow B220+ cells	No	0.368764	11.6	11.98	-0.3767	0.4002	0.9412	10	0.974792
		LepR-Cre; Ngf flox/∆		Spleen B220+ cells	No	0.0257068	26.86	27.99	-1.127	0.4304	2.618	10	0.22928
		Mouse 2		Bone marrow CD3+ cells	No	0.515687	1.237	1.193	0.04333	0.06431	0.6738	10	0.984824
Experiment 1	Bone marrow CD3+ cells	1.06		Spleen CD3+ cells	No	0.381102	23.33	23	0.3267	0.3565	0.9162	10	0.974792
				Bone marrow Gr1+Mac1+ cells	No	0.98739	61.58	61.62	-0.04167	2.571	0.0162	10	0.9992
		Ngf flox/∆ control		Spleen Gr1+Mac1+ cells	No	0.502425	15.86	15.4	0.4583	0.6587	0.6958	10	0.984824
		Mouse 1		Bone marrow CD41+ cells	No	0.726933	0.975	1.003	-0.02833	0.07888	0.3592	10	0.99444
Experiment 1	Spleen CD3+ cells	23.11		Spleen CD41+ cells	No	0.782178	10.88	11.15	-0.2667	0.9389	0.284	10	0.99444
				Bone marrow CD71+ and/or Ter119+ cells	No	0.233368	17.54	16.99	0.5483	0.4323	1.268	10	0.908529
		LepR-Cre; Ngf flox/∆		Spleen CD71+ and/or Ter119+ cells	No	0.971714	10.35	10.33	0.02	0.5501	0.03636	10	0.9992
		Mouse 2
Experiment 1	Spleen CD3+ cells	23.48
		Ngf flox/∆ control
		Mouse 1
Experiment 1	Bone marrow Gr1+Mac1+ cells	66.84
		LepR-Cre; Ngf flox/∆
		Mouse 2
Experiment 1	Bone marrow Gr1+Mac1+ cells	67.8
		Ngf flox/∆ control
		Mouse 1
Experiment 1	Spleen Gr1+Mac1+ cells	15.95
		LepR-Cre; Ngf flox/∆
		Mouse 2
Experiment 1	Spleen Gr1+Mac1+ cells	13.99
		Ngf flox/∆ control
		Mouse 1
Experiment 1	Bone marrow CD41+ cells	0.75
		LepR-Cre; Ngf flox/∆
		Mouse 2
Experiment 1	Bone marrow CD41+ cells	0.84
		Ngf flox/∆ control
		Mouse 1
Experiment 1	Spleen CD41+ cells	9.5
		LepR-Cre; Ngf flox/∆
		Mouse 2
Experiment 1	Spleen CD41+ cells	12.2
		Ngf flox/∆ control
		Mouse 1
Experiment 1	Bone marrow CD71+ and/or Ter119+ cells	17.19
		LepR-Cre; Ngf flox/∆
		Mouse 2
Experiment 1	Bone marrow CD71+ and/or Ter119+ cells	16
		Ngf flox/∆ control
		Mouse 1
Experiment 1	Spleen CD71+ and/or Ter119+ cells	9.43
		LepR-Cre; Ngf flox/∆
		Mouse 2
Experiment 1	Spleen CD71+ and/or Ter119+ cells	11.73
		Ngf flox/∆ control
		Mouse 3
Experiment 2	Bone marrow B220+ cells	12.2
		LepR-Cre; Ngf flox/∆
		Mouse 4
Experiment 2	Bone marrow B220+ cells	11.86
		Ngf flox/∆ control
		Mouse 3
Experiment 2	Spleen B220+ cells	27.5
		LepR-Cre; Ngf flox/∆
		Mouse 4
Experiment 2	Spleen B220+ cells	28.55
		Ngf flox/∆ control
		Mouse 3
Experiment 2	Bone marrow CD3+ cells	1.24
		LepR-Cre; Ngf flox/∆
		Mouse 4
Experiment 2	Bone marrow CD3+ cells	1.19
		Ngf flox/∆ control
		Mouse 3
Experiment 2	Spleen CD3+ cells	23.14
		LepR-Cre; Ngf flox/∆
		Mouse 4
Experiment 2	Spleen CD3+ cells	22.59
		Ngf flox/∆ control
		Mouse 3
Experiment 2	Bone marrow Gr1+Mac1+ cells	67.6
		LepR-Cre; Ngf flox/∆
		Mouse 4
Experiment 2	Bone marrow Gr1+Mac1+ cells	59.25
		Ngf flox/∆ control
		Mouse 3
Experiment 2	Spleen Gr1+Mac1+ cells	14.02
		LepR-Cre; Ngf flox/∆
		Mouse 4
Experiment 2	Spleen Gr1+Mac1+ cells	16.05
		Ngf flox/∆ control
		Mouse 3
Experiment 2	Bone marrow CD41+ cells	1.18
		LepR-Cre; Ngf flox/∆
		Mouse 4
Experiment 2	Bone marrow CD41+ cells	1.1
		Ngf flox/∆ control
		Mouse 3
Experiment 2	Spleen CD41+ cells	10.5
		LepR-Cre; Ngf flox/∆
		Mouse 4
Experiment 2	Spleen CD41+ cells	11.3
		Ngf flox/∆ control
		Mouse 3
Experiment 2	Bone marrow CD71+ and/or Ter119+ cells	18.3
		LepR-Cre; Ngf flox/∆
		Mouse 4
Experiment 2	Bone marrow CD71+ and/or Ter119+ cells	17.64
		Ngf flox/∆ control
		Mouse 3
Experiment 2	Spleen CD71+ and/or Ter119+ cells	9.14
		LepR-Cre; Ngf flox/∆
		Mouse 4
Experiment 2	Spleen CD71+ and/or Ter119+ cells	10.19
		Ngf flox/∆ control
		Mouse 5
Experiment 3	Bone marrow B220+ cells	11.84
		LepR-Cre; Ngf flox/∆
		Mouse 6
Experiment 3	Bone marrow B220+ cells	12.2
		Ngf flox/∆ control
		Mouse 5
Experiment 3	Spleen B220+ cells	26.74
		LepR-Cre; Ngf flox/∆
		Mouse 6
Experiment 3	Spleen B220+ cells	28.2
		Ngf flox/∆ control
		Mouse 5
Experiment 3	Bone marrow CD3+ cells	1.26
		LepR-Cre; Ngf flox/∆
		Mouse 6
Experiment 3	Bone marrow CD3+ cells	1.24
		Ngf flox/∆ control
		Mouse 5
Experiment 3	Spleen CD3+ cells	24.71
		LepR-Cre; Ngf flox/∆
		Mouse 6
Experiment 3	Spleen CD3+ cells	22.58
		Ngf flox/∆ control
		Mouse 5
Experiment 3	Bone marrow Gr1+Mac1+ cells	60.56
		LepR-Cre; Ngf flox/∆
		Mouse 6
Experiment 3	Bone marrow Gr1+Mac1+ cells	55.42
		Ngf flox/∆ control
		Mouse 5
Experiment 3	Spleen Gr1+Mac1+ cells	15.02
		LepR-Cre; Ngf flox/∆
		Mouse 6
Experiment 3	Spleen Gr1+Mac1+ cells	15.29
		Ngf flox/∆ control
		Mouse 5
Experiment 3	Bone marrow CD41+ cells	0.88
		LepR-Cre; Ngf flox/∆
		Mouse 6
Experiment 3	Bone marrow CD41+ cells	1.06
		Ngf flox/∆ control
		Mouse 5
Experiment 3	Spleen CD41+ cells	14.5
		LepR-Cre; Ngf flox/∆
		Mouse 6
Experiment 3	Spleen CD41+ cells	8.9
		Ngf flox/∆ control
		Mouse 5
Experiment 3	Bone marrow CD71+ and/or Ter119+ cells	16.02
		LepR-Cre; Ngf flox/∆
		Mouse 6
Experiment 3	Bone marrow CD71+ and/or Ter119+ cells	17.17
		Ngf flox/∆ control
		Mouse 5
Experiment 3	Spleen CD71+ and/or Ter119+ cells	10.56
		LepR-Cre; Ngf flox/∆
		Mouse 6
Experiment 3	Spleen CD71+ and/or Ter119+ cells	9.8
		Ngf flox/∆ control
		Mouse 7
Experiment 4	Bone marrow B220+ cells	10.03
		LepR-Cre; Ngf flox/∆
		Mouse 8
Experiment 4	Bone marrow B220+ cells	11.7
		Ngf flox/∆ control
		Mouse 7
Experiment 4	Spleen B220+ cells	25.9
		LepR-Cre; Ngf flox/∆
		Mouse 8
Experiment 4	Spleen B220+ cells	27.5
		Ngf flox/∆ control
		Mouse 7
Experiment 4	Bone marrow CD3+ cells	1.18
		LepR-Cre; Ngf flox/∆
		Mouse 8
Experiment 4	Bone marrow CD3+ cells	1.18
		Ngf flox/∆ control
		Mouse 7
Experiment 4	Spleen CD3+ cells	23.14
		LepR-Cre; Ngf flox/∆
		Mouse 8
Experiment 4	Spleen CD3+ cells	23.01
		Ngf flox/∆ control
		Mouse 7
Experiment 4	Bone marrow Gr1+Mac1+ cells	56.75
		LepR-Cre; Ngf flox/∆
		Mouse 8
Experiment 4	Bone marrow Gr1+Mac1+ cells	63.8
		Ngf flox/∆ control
		Mouse 7
Experiment 4	Spleen Gr1+Mac1+ cells	16.34
		LepR-Cre; Ngf flox/∆
		Mouse 8
Experiment 4	Spleen Gr1+Mac1+ cells	15.3
		Ngf flox/∆ control
		Mouse 7
Experiment 4	Bone marrow CD41+ cells	0.92
		LepR-Cre; Ngf flox/∆
		Mouse 8
Experiment 4	Bone marrow CD41+ cells	0.87
		Ngf flox/∆ control
		Mouse 7
Experiment 4	Spleen CD41+ cells	9.8
		LepR-Cre; Ngf flox/∆
		Mouse 8
Experiment 4	Spleen CD41+ cells	12.8
		Ngf flox/∆ control
		Mouse 7
Experiment 4	Bone marrow CD71+ and/or Ter119+ cells	18
		LepR-Cre; Ngf flox/∆
		Mouse 8
Experiment 4	Bone marrow CD71+ and/or Ter119+ cells	17.28
		Ngf flox/∆ control
		Mouse 7
Experiment 4	Spleen CD71+ and/or Ter119+ cells	10.7
		LepR-Cre; Ngf flox/∆
		Mouse 8
Experiment 4	Spleen CD71+ and/or Ter119+ cells	10.04
		Ngf flox/∆ control
		Mouse 9
Experiment 5	Bone marrow B220+ cells	11.75
		LepR-Cre; Ngf flox/∆
		Mouse 10
Experiment 5	Bone marrow B220+ cells	11.3
		Ngf flox/∆ control
		Mouse 9
Experiment 5	Spleen B220+ cells	27.21
		LepR-Cre; Ngf flox/∆
		Mouse 10
Experiment 5	Spleen B220+ cells	27.53
		Ngf flox/∆ control
		Mouse 9
Experiment 5	Bone marrow CD3+ cells	1.45
		LepR-Cre; Ngf flox/∆
		Mouse 10
Experiment 5	Bone marrow CD3+ cells	1.36
		Ngf flox/∆ control
		Mouse 9
Experiment 5	Spleen CD3+ cells	22.4
		LepR-Cre; Ngf flox/∆
		Mouse 10
Experiment 5	Spleen CD3+ cells	23.54
		Ngf flox/∆ control
		Mouse 9
Experiment 5	Bone marrow Gr1+Mac1+ cells	57.71
		LepR-Cre; Ngf flox/∆
		Mouse 10
Experiment 5	Bone marrow Gr1+Mac1+ cells	60.05
		Ngf flox/∆ control
		Mouse 9
Experiment 5	Spleen Gr1+Mac1+ cells	16.1
		LepR-Cre; Ngf flox/∆
		Mouse 10
Experiment 5	Spleen Gr1+Mac1+ cells	14.82
		Ngf flox/∆ control
		Mouse 9
Experiment 5	Bone marrow CD41+ cells	1.05
		LepR-Cre; Ngf flox/∆
		Mouse 10
Experiment 5	Bone marrow CD41+ cells	1.08
		Ngf flox/∆ control
		Mouse 9
Experiment 5	Spleen CD41+ cells	10
		LepR-Cre; Ngf flox/∆
		Mouse 10
Experiment 5	Spleen CD41+ cells	11.2
		Ngf flox/∆ control
		Mouse 9
Experiment 5	Bone marrow CD71+ and/or Ter119+ cells	17.32
		LepR-Cre; Ngf flox/∆
		Mouse 10
Experiment 5	Bone marrow CD71+ and/or Ter119+ cells	16.74
		Ngf flox/∆ control
		Mouse 9
Experiment 5	Spleen CD71+ and/or Ter119+ cells	11.39
		LepR-Cre; Ngf flox/∆
		Mouse 10
Experiment 5	Spleen CD71+ and/or Ter119+ cells	11.3
		Ngf flox/∆ control
		Mouse 11
Experiment 6	Bone marrow B220+ cells	11.43
		LepR-Cre; Ngf flox/∆
		Mouse 12
Experiment 6	Bone marrow B220+ cells	12
		Ngf flox/∆ control
		Mouse 11
Experiment 6	Spleen B220+ cells	25.67
		LepR-Cre; Ngf flox/∆
		Mouse 12
Experiment 6	Spleen B220+ cells	28.38
		Ngf flox/∆ control
		Mouse 11
Experiment 6	Bone marrow CD3+ cells	1.2
		LepR-Cre; Ngf flox/∆
		Mouse 12
Experiment 6	Bone marrow CD3+ cells	1.13
		Ngf flox/∆ control
		Mouse 11
Experiment 6	Spleen CD3+ cells	23.46
		LepR-Cre; Ngf flox/∆
		Mouse 12
Experiment 6	Spleen CD3+ cells	22.8
		Ngf flox/∆ control
		Mouse 11
Experiment 6	Bone marrow Gr1+Mac1+ cells	60.01
		LepR-Cre; Ngf flox/∆
		Mouse 12
Experiment 6	Bone marrow Gr1+Mac1+ cells	63.4
		Ngf flox/∆ control
		Mouse 11
Experiment 6	Spleen Gr1+Mac1+ cells	17.72
		LepR-Cre; Ngf flox/∆
		Mouse 12
Experiment 6	Spleen Gr1+Mac1+ cells	16.95
		Ngf flox/∆ control
		Mouse 11
Experiment 6	Bone marrow CD41+ cells	1.07
		LepR-Cre; Ngf flox/∆
		Mouse 12
Experiment 6	Bone marrow CD41+ cells	1.07
		Ngf flox/∆ control
		Mouse 11
Experiment 6	Spleen CD41+ cells	11
		LepR-Cre; Ngf flox/∆
		Mouse 12
Experiment 6	Spleen CD41+ cells	10.5
		Ngf flox/∆ control
		Mouse 11
Experiment 6	Bone marrow CD71+ and/or Ter119+ cells	18.4
		LepR-Cre; Ngf flox/∆
		Mouse 12
Experiment 6	Bone marrow CD71+ and/or Ter119+ cells	17.11
		Ngf flox/∆ control
		Mouse 11
Experiment 6	Spleen CD71+ and/or Ter119+ cells	10.9
		LepR-Cre; Ngf flox/∆
		Mouse 12
Experiment 6	Spleen CD71+ and/or Ter119+ cells	8.94

## Sheet: ED Fig. 4o
ED Fig. 4o Percentage of donor-derived blood cells after transplant of whole bone marrow cells from LepR-Cre; Ngf flox/∆ mice
5 independent experiments with a total of 5 donor mice at 6-8 months of age and 25 recipients per genotype
		Ngf flox/∆ control		Table Analyzed	log2(x+0.00e+00)
		Mouse 1
Experiment 1	4wk	36.8		Two-way RM ANOVA	Matching: Stacked
				Assume sphericity?	No
		LepR-Cre; Ngf flox/∆		Alpha	0.05
		Mouse 2
Experiment 1	4wk	49.2		Source of Variation	% of total variation	P value	P value summary	Significant?	Geisser-Greenhouse's epsilon
				Row Factor x Column Factor	2.145	0.448883	ns	No
		Ngf flox/∆ control		Row Factor	63.13	3.51318e-06	****	Yes	0.7221
		Mouse 1		Column Factor	1.339	0.416952	ns	No
Experiment 1	8wk	52.5		Subject	14.62	0.0514796	ns	No
		LepR-Cre; Ngf flox/∆		ANOVA table	SS	DF	MS	F (DFn, DFd)	P value
		Mouse 2		Row Factor x Column Factor	0.03423	3	0.01141	F (3, 24) = 0.9142	P=0.448883252271223
Experiment 1	8wk	54.7		Row Factor	1.008	3	0.3359	F (2.166, 17.33) = 26.91	P=0.000003513179733
				Column Factor	0.02137	1	0.02137	F (1, 8) = 0.7326	P=0.416951688288290
		Ngf flox/∆ control		Subject	0.2334	8	0.02917	F (8, 24) = 2.337	P=0.051479562288304
		Mouse 1		Residual	0.2995	24	0.01248
Experiment 1	12wk	61.7
				Difference between column means
		LepR-Cre; Ngf flox/∆		Mean of Ngf flox/∆ control	5.743
		Mouse 2		Mean of LepR-Cre; Ngf flox/∆	5.789
Experiment 1	12wk	63.5		Difference between means	-0.04623
				SE of difference	0.05401
		Ngf flox/∆ control		95% CI of difference	-0.1708 to 0.07832
		Mouse 1
Experiment 1	16wk	62.3		Data summary
				Number of columns (Column Factor)	2
		LepR-Cre; Ngf flox/∆		Number of rows (Row Factor)	4
		Mouse 2		Number of subjects (Subject)	10
Experiment 1	16wk	69.1		Number of missing values	0
		Ngf flox/∆ control		Compare each cell mean with the other cell mean in that row
		Mouse 3
Experiment 2	4wk	55		Number of families	1
				Number of comparisons per family	4
		LepR-Cre; Ngf flox/∆		Alpha	0.05
		Mouse 4
Experiment 2	4wk	45.5		Šídák's multiple comparisons test	Mean Diff.	95.00% CI of diff.	Below threshold?	Summary	Adjusted P Value
		Ngf flox/∆ control		Ngf flox/∆ control versus LepR-Cre; Ngf flox/∆
		Mouse 3		4wk	-0.14	-0.5221 to 0.2421	No	ns	0.623177
Experiment 2	8wk	54		8wk	-0.03674	-0.1922 to 0.1187	No	ns	0.922297
				12wk	0.02092	-0.1742 to 0.2160	No	ns	0.993777
		LepR-Cre; Ngf flox/∆		16wk	-0.02906	-0.3726 to 0.3145	No	ns	0.998186
		Mouse 4
Experiment 2	8wk	50.6
				Test details	Mean 1	Mean 2	Mean Diff.	SE of diff.	N1	N2	t	DF
		Ngf flox/∆ control
		Mouse 3		Ngf flox/∆ control versus LepR-Cre; Ngf flox/∆
Experiment 2	12wk	60.9		4wk	5.472	5.612	-0.14	0.0983	5	5	1.424	4.754
				8wk	5.675	5.711	-0.03674	0.04868	5	5	0.7548	8
		LepR-Cre; Ngf flox/∆		12wk	5.901	5.88	0.02092	0.05545	5	5	0.3772	5.943
		Mouse 4		16wk	5.924	5.953	-0.02906	0.1074	5	5	0.2706	7.952
Experiment 2	12wk	59.2
		Ngf flox/∆ control
		Mouse 3
Experiment 2	16wk	73
		LepR-Cre; Ngf flox/∆
		Mouse 4
Experiment 2	16wk	67.4
		Ngf flox/∆ control
		Mouse 5
Experiment 3	4wk	42.4
		LepR-Cre; Ngf flox/∆
		Mouse 6
Experiment 3	4wk	49
		Ngf flox/∆ control
		Mouse 5
Experiment 3	8wk	47
		LepR-Cre; Ngf flox/∆
		Mouse 6
Experiment 3	8wk	49.3
		Ngf flox/∆ control
		Mouse 5
Experiment 3	12wk	59.3
		LepR-Cre; Ngf flox/∆
		Mouse 6
Experiment 3	12wk	52.1
		Ngf flox/∆ control
		Mouse 5
Experiment 3	16wk	58
		LepR-Cre; Ngf flox/∆
		Mouse 6
Experiment 3	16wk	54
		Ngf flox/∆ control
		Mouse 7
Experiment 4	4wk	46
		LepR-Cre; Ngf flox/∆
		Mouse 8
Experiment 4	4wk	51.5
		Ngf flox/∆ control
		Mouse 7
Experiment 4	8wk	50.2
		LepR-Cre; Ngf flox/∆
		Mouse 8
Experiment 4	8wk	56
		Ngf flox/∆ control
		Mouse 7
Experiment 4	12wk	61
		LepR-Cre; Ngf flox/∆
		Mouse 8
Experiment 4	12wk	62
		Ngf flox/∆ control
		Mouse 7
Experiment 4	16wk	52.2
		LepR-Cre; Ngf flox/∆
		Mouse 8
Experiment 4	16wk	55.8
		Ngf flox/∆ control
		Mouse 9
Experiment 5	4wk	43.6
		LepR-Cre; Ngf flox/∆
		Mouse 10
Experiment 5	4wk	49.5
		Ngf flox/∆ control
		Mouse 9
Experiment 5	8wk	52
		LepR-Cre; Ngf flox/∆
		Mouse 10
Experiment 5	8wk	51.7
		Ngf flox/∆ control
		Mouse 9
Experiment 5	12wk	56
		LepR-Cre; Ngf flox/∆
		Mouse 10
Experiment 5	12wk	58.3
		Ngf flox/∆ control
		Mouse 9
Experiment 5	16wk	59.9
		LepR-Cre; Ngf flox/∆
		Mouse 10
Experiment 5	16wk	65

## Sheet: ED Fig. 4p
ED Fig. 4p Percentage of donor-derived myeloid cells after transplant of whole bone marrow cells from LepR-Cre; Ngf flox/∆ mice
5 independent experiments with a total of 5 donor mice at 6-8 months of age and 25 recipients per genotype
		Ngf flox/∆ control		Table Analyzed	log2(x+0.00e+00)
		Mouse 1
Experiment 1	4wk	47.3		Two-way RM ANOVA	Matching: Stacked
				Assume sphericity?	No
		LepR-Cre; Ngf flox/∆		Alpha	0.05
		Mouse 2
Experiment 1	4wk	65.2		Source of Variation	% of total variation	P value	P value summary	Significant?	Geisser-Greenhouse's epsilon
				Row Factor x Column Factor	8.314	0.24783	ns	No
		Ngf flox/∆ control		Row Factor	20.4	0.0465064	*	Yes	0.7167
		Mouse 1		Column Factor	4.099	0.256268	ns	No
Experiment 1	8wk	50.8		Subject	21.94	0.225688	ns	No
		LepR-Cre; Ngf flox/∆		ANOVA table	SS	DF	MS	F (DFn, DFd)	P value
		Mouse 2		Row Factor x Column Factor	0.1143	3	0.03811	F (3, 24) = 1.470	P=0.247830374121879
Experiment 1	8wk	47		Row Factor	0.2805	3	0.0935	F (2.150, 17.20) = 3.606	P=0.046506402297110
				Column Factor	0.05636	1	0.05636	F (1, 8) = 1.495	P=0.256268318879143
		Ngf flox/∆ control		Subject	0.3016	8	0.0377	F (8, 24) = 1.454	P=0.225688453737594
		Mouse 1		Residual	0.6223	24	0.02593
Experiment 1	12wk	38.9
				Difference between column means
		LepR-Cre; Ngf flox/∆		Mean of Ngf flox/∆ control	5.566
		Mouse 2		Mean of LepR-Cre; Ngf flox/∆	5.642
Experiment 1	12wk	46.2		Difference between means	-0.07507
				SE of difference	0.0614
		Ngf flox/∆ control		95% CI of difference	-0.2167 to 0.06652
		Mouse 1
Experiment 1	16wk	48		Data summary
				Number of columns (Column Factor)	2
		LepR-Cre; Ngf flox/∆		Number of rows (Row Factor)	4
		Mouse 2		Number of subjects (Subject)	10
Experiment 1	16wk	55.7		Number of missing values	0
		Ngf flox/∆ control		Compare each cell mean with the other cell mean in that row
		Mouse 3
Experiment 2	4wk	50.1		Number of families	1
				Number of comparisons per family	4
		LepR-Cre; Ngf flox/∆		Alpha	0.05
		Mouse 4
Experiment 2	4wk	52		Šídák's multiple comparisons test	Mean Diff.	95.00% CI of diff.	Below threshold?	Summary	Adjusted P Value
		Ngf flox/∆ control		Ngf flox/∆ control versus LepR-Cre; Ngf flox/∆
		Mouse 3		4wk	-0.1698	-0.4168 to 0.07718	No	ns	0.215378
Experiment 2	8wk	56.8		8wk	-0.1858	-0.5888 to 0.2173	No	ns	0.545823
				12wk	0.06886	-0.2997 to 0.4374	No	ns	0.964902
		LepR-Cre; Ngf flox/∆		16wk	-0.01358	-0.4622 to 0.4350	No	ns	0.999913
		Mouse 4
Experiment 2	8wk	65.7
				Test details	Mean 1	Mean 2	Mean Diff.	SE of diff.	N1	N2	t	DF
		Ngf flox/∆ control
		Mouse 3		Ngf flox/∆ control versus LepR-Cre; Ngf flox/∆
Experiment 2	12wk	42.1		4wk	5.631	5.8	-0.1698	0.07678	5	5	2.211	7.793
				8wk	5.538	5.724	-0.1858	0.1261	5	5	1.473	7.975
		LepR-Cre; Ngf flox/∆		12wk	5.518	5.449	0.06886	0.1154	5	5	0.5968	7.994
		Mouse 4		16wk	5.579	5.592	-0.01358	0.1053	5	5	0.129	4.042
Experiment 2	12wk	52.5
		Ngf flox/∆ control
		Mouse 3
Experiment 2	16wk	48.1
		LepR-Cre; Ngf flox/∆
		Mouse 4
Experiment 2	16wk	57.9
		Ngf flox/∆ control
		Mouse 5
Experiment 3	4wk	44.9
		LepR-Cre; Ngf flox/∆
		Mouse 6
Experiment 3	4wk	52.8
		Ngf flox/∆ control
		Mouse 5
Experiment 3	8wk	44.6
		LepR-Cre; Ngf flox/∆
		Mouse 6
Experiment 3	8wk	52.1
		Ngf flox/∆ control
		Mouse 5
Experiment 3	12wk	46.6
		LepR-Cre; Ngf flox/∆
		Mouse 6
Experiment 3	12wk	42.1
		Ngf flox/∆ control
		Mouse 5
Experiment 3	16wk	46.8
		LepR-Cre; Ngf flox/∆
		Mouse 6
Experiment 3	16wk	39
		Ngf flox/∆ control
		Mouse 7
Experiment 4	4wk	51
		LepR-Cre; Ngf flox/∆
		Mouse 8
Experiment 4	4wk	54.6
		Ngf flox/∆ control
		Mouse 7
Experiment 4	8wk	41
		LepR-Cre; Ngf flox/∆
		Mouse 8
Experiment 4	8wk	53.8
		Ngf flox/∆ control
		Mouse 7
Experiment 4	12wk	54
		LepR-Cre; Ngf flox/∆
		Mouse 8
Experiment 4	12wk	37.9
		Ngf flox/∆ control
		Mouse 7
Experiment 4	16wk	48.1
		LepR-Cre; Ngf flox/∆
		Mouse 8
Experiment 4	16wk	46.2
		Ngf flox/∆ control
		Mouse 9
Experiment 5	4wk	55
		LepR-Cre; Ngf flox/∆
		Mouse 10
Experiment 5	4wk	55
		Ngf flox/∆ control
		Mouse 9
Experiment 5	8wk	41.1
		LepR-Cre; Ngf flox/∆
		Mouse 10
Experiment 5	8wk	47.7
		Ngf flox/∆ control
		Mouse 9
Experiment 5	12wk	49
		LepR-Cre; Ngf flox/∆
		Mouse 10
Experiment 5	12wk	41.1
		Ngf flox/∆ control
		Mouse 9
Experiment 5	16wk	48
		LepR-Cre; Ngf flox/∆
		Mouse 10
Experiment 5	16wk	45

## Sheet: ED Fig. 4q
ED Fig. 4q Percentage of donor-derived B cells after transplant of whole bone marrow cells from LepR-Cre; Ngf flox/∆ mice
5 independent experiments with a total of 5 donor mice at 6-8 months of age and 25 recipients per genotype
		Ngf flox/∆ control		Table Analyzed	log2(x+0.00e+00)
		Mouse 1
Experiment 1	4wk	41.9		Two-way RM ANOVA	Matching: Stacked
				Assume sphericity?	No
		LepR-Cre; Ngf flox/∆		Alpha	0.05
		Mouse 2
Experiment 1	4wk	45		Source of Variation	% of total variation	P value	P value summary	Significant?	Geisser-Greenhouse's epsilon
				Row Factor x Column Factor	7.058	0.214459	ns	No
		Ngf flox/∆ control		Row Factor	55.62	0.00137094	**	Yes	0.5422
		Mouse 1		Column Factor	0.2618	0.321225	ns	No
Experiment 1	8wk	57.1		Subject	1.873	0.99432	ns	No
		LepR-Cre; Ngf flox/∆		ANOVA table	SS	DF	MS	F (DFn, DFd)	P value
		Mouse 2		Row Factor x Column Factor	0.09259	3	0.03086	F (3, 24) = 1.605	P=0.214459055428630
Experiment 1	8wk	52.7		Row Factor	0.7296	3	0.2432	F (1.627, 13.01) = 12.65	P=0.001370938765142
				Column Factor	0.003434	1	0.003434	F (1, 8) = 1.118	P=0.321224908008530
		Ngf flox/∆ control		Subject	0.02457	8	0.003071	F (8, 24) = 0.1597	P=0.994320386424662
		Mouse 1		Residual	0.4616	24	0.01923
Experiment 1	12wk	56.3
				Difference between column means
		LepR-Cre; Ngf flox/∆		Mean of Ngf flox/∆ control	5.71
		Mouse 2		Mean of LepR-Cre; Ngf flox/∆	5.728
Experiment 1	12wk	58.2		Difference between means	-0.01853
				SE of difference	0.01753
		Ngf flox/∆ control		95% CI of difference	-0.05894 to 0.02188
		Mouse 1
Experiment 1	16wk	53.1		Data summary
				Number of columns (Column Factor)	2
		LepR-Cre; Ngf flox/∆		Number of rows (Row Factor)	4
		Mouse 2		Number of subjects (Subject)	10
Experiment 1	16wk	53.2		Number of missing values	0
		Ngf flox/∆ control		Compare each cell mean with the other cell mean in that row
		Mouse 3
Experiment 2	4wk	46.7		Number of families	1
				Number of comparisons per family	4
		LepR-Cre; Ngf flox/∆		Alpha	0.05
		Mouse 4
Experiment 2	4wk	49.8		Šídák's multiple comparisons test	Mean Diff.	95.00% CI of diff.	Below threshold?	Summary	Adjusted P Value
		Ngf flox/∆ control		Ngf flox/∆ control versus LepR-Cre; Ngf flox/∆
		Mouse 3		4wk	-0.04486	-0.2229 to 0.1332	No	ns	0.903656
Experiment 2	8wk	52.7		8wk	-0.1299	-0.4448 to 0.1851	No	ns	0.638107
				12wk	0.1354	-0.2107 to 0.4814	No	ns	0.632278
		LepR-Cre; Ngf flox/∆		16wk	-0.03476	-0.1636 to 0.09411	No	ns	0.881599
		Mouse 4
Experiment 2	8wk	66.7
				Test details	Mean 1	Mean 2	Mean Diff.	SE of diff.	N1	N2	t	DF
		Ngf flox/∆ control
		Mouse 3		Ngf flox/∆ control versus LepR-Cre; Ngf flox/∆
Experiment 2	12wk	61.4		4wk	5.464	5.508	-0.04486	0.05554	5	5	0.8078	7.885
				8wk	5.719	5.849	-0.1299	0.09861	5	5	1.317	7.992
		LepR-Cre; Ngf flox/∆		12wk	5.885	5.75	0.1354	0.09938	5	5	1.362	6.107
		Mouse 4		16wk	5.771	5.806	-0.03476	0.04028	5	5	0.8631	7.941
Experiment 2	12wk	42.4
		Ngf flox/∆ control
		Mouse 3
Experiment 2	16wk	55
		LepR-Cre; Ngf flox/∆
		Mouse 4
Experiment 2	16wk	59.3
		Ngf flox/∆ control
		Mouse 5
Experiment 3	4wk	41.5
		LepR-Cre; Ngf flox/∆
		Mouse 6
Experiment 3	4wk	46
		Ngf flox/∆ control
		Mouse 5
Experiment 3	8wk	44
		LepR-Cre; Ngf flox/∆
		Mouse 6
Experiment 3	8wk	52.8
		Ngf flox/∆ control
		Mouse 5
Experiment 3	12wk	65
		LepR-Cre; Ngf flox/∆
		Mouse 6
Experiment 3	12wk	59
		Ngf flox/∆ control
		Mouse 5
Experiment 3	16wk	58.1
		LepR-Cre; Ngf flox/∆
		Mouse 6
Experiment 3	16wk	58.1
		Ngf flox/∆ control
		Mouse 7
Experiment 4	4wk	47.8
		LepR-Cre; Ngf flox/∆
		Mouse 8
Experiment 4	4wk	44.4
		Ngf flox/∆ control
		Mouse 7
Experiment 4	8wk	52.8
		LepR-Cre; Ngf flox/∆
		Mouse 8
Experiment 4	8wk	55
		Ngf flox/∆ control
		Mouse 7
Experiment 4	12wk	54
		LepR-Cre; Ngf flox/∆
		Mouse 8
Experiment 4	12wk	55.1
		Ngf flox/∆ control
		Mouse 7
Experiment 4	16wk	52
		LepR-Cre; Ngf flox/∆
		Mouse 8
Experiment 4	16wk	54.8
		Ngf flox/∆ control
		Mouse 9
Experiment 5	4wk	43.1
		LepR-Cre; Ngf flox/∆
		Mouse 10
Experiment 5	4wk	42.7
		Ngf flox/∆ control
		Mouse 9
Experiment 5	8wk	58
		LepR-Cre; Ngf flox/∆
		Mouse 10
Experiment 5	8wk	62.3
		Ngf flox/∆ control
		Mouse 9
Experiment 5	12wk	59.4
		LepR-Cre; Ngf flox/∆
		Mouse 10
Experiment 5	12wk	56.2
		Ngf flox/∆ control
		Mouse 9
Experiment 5	16wk	55
		LepR-Cre; Ngf flox/∆
		Mouse 10
Experiment 5	16wk	54.5

## Sheet: ED Fig. 4r
ED Fig. 4r Percentage of donor-derived T cells after transplant of whole bone marrow cells from LepR-Cre; Ngf flox/∆ mice
5 independent experiments with a total of 5 donor mice at 6-8 months of age and 25 recipients per genotype
		Ngf flox/∆ control		Table Analyzed	log2(x+0.00e+00)
		Mouse 1
Experiment 1	4wk	9.3		Two-way RM ANOVA	Matching: Stacked
				Assume sphericity?	No
		LepR-Cre; Ngf flox/∆		Alpha	0.05
		Mouse 2
Experiment 1	4wk	7.5		Source of Variation	% of total variation	P value	P value summary	Significant?	Geisser-Greenhouse's epsilon
				Row Factor x Column Factor	0.7166	0.410246	ns	No
		Ngf flox/∆ control		Row Factor	92.61	1.858e-12	****	Yes	0.8091
		Mouse 1		Column Factor	0.008351	0.795431	ns	No
Experiment 1	8wk	16.4		Subject	0.9297	0.85396	ns	No
		LepR-Cre; Ngf flox/∆		ANOVA table	SS	DF	MS	F (DFn, DFd)	P value
		Mouse 2		Row Factor x Column Factor	0.1449	3	0.04829	F (3, 24) = 0.9991	P=0.410246198141532
Experiment 1	8wk	25.1		Row Factor	18.73	3	6.242	F (2.427, 19.42) = 129.1	P=0.000000000001858
				Column Factor	0.001688	1	0.001688	F (1, 8) = 0.07186	P=0.795430798193084
		Ngf flox/∆ control		Subject	0.188	8	0.0235	F (8, 24) = 0.4861	P=0.853959894575632
		Mouse 1		Residual	1.16	24	0.04834
Experiment 1	12wk	21.7
				Difference between column means
		LepR-Cre; Ngf flox/∆		Mean of Ngf flox/∆ control	4.211
		Mouse 2		Mean of LepR-Cre; Ngf flox/∆	4.224
Experiment 1	12wk	26		Difference between means	-0.01299
				SE of difference	0.04847
		Ngf flox/∆ control		95% CI of difference	-0.1248 to 0.09879
		Mouse 1
Experiment 1	16wk	27.5		Data summary
				Number of columns (Column Factor)	2
		LepR-Cre; Ngf flox/∆		Number of rows (Row Factor)	4
		Mouse 2		Number of subjects (Subject)	10
Experiment 1	16wk	24.1		Number of missing values	0
		Ngf flox/∆ control		Compare each cell mean with the other cell mean in that row
		Mouse 3
Experiment 2	4wk	8.2		Number of families	1
				Number of comparisons per family	4
		LepR-Cre; Ngf flox/∆		Alpha	0.05
		Mouse 4
Experiment 2	4wk	9		Šídák's multiple comparisons test	Mean Diff.	95.00% CI of diff.	Below threshold?	Summary	Adjusted P Value
		Ngf flox/∆ control		Ngf flox/∆ control versus LepR-Cre; Ngf flox/∆
		Mouse 3		4wk	0.09716	-0.2813 to 0.4756	No	ns	0.896475
Experiment 2	8wk	25.7		8wk	-0.07068	-0.6008 to 0.4595	No	ns	0.988057
				12wk	0.1042	-0.2527 to 0.4610	No	ns	0.843818
		LepR-Cre; Ngf flox/∆		16wk	-0.1826	-0.6750 to 0.3098	No	ns	0.621736
		Mouse 4
Experiment 2	8wk	25.3
				Test details	Mean 1	Mean 2	Mean Diff.	SE of diff.	N1	N2	t	DF
		Ngf flox/∆ control
		Mouse 3		Ngf flox/∆ control versus LepR-Cre; Ngf flox/∆
Experiment 2	12wk	30.5		4wk	3.09	2.993	0.09716	0.1174	5	5	0.8274	7.739
				8wk	4.442	4.512	-0.07068	0.1585	5	5	0.4459	6.848
		LepR-Cre; Ngf flox/∆		12wk	4.763	4.659	0.1042	0.1095	5	5	0.9512	7.442
		Mouse 4		16wk	4.548	4.731	-0.1826	0.1285	5	5	1.421	4.89
Experiment 2	12wk	21.3
		Ngf flox/∆ control
		Mouse 3
Experiment 2	16wk	29.6
		LepR-Cre; Ngf flox/∆
		Mouse 4
Experiment 2	16wk	27.2
		Ngf flox/∆ control
		Mouse 5
Experiment 3	4wk	9.8
		LepR-Cre; Ngf flox/∆
		Mouse 6
Experiment 3	4wk	8.5
		Ngf flox/∆ control
		Mouse 5
Experiment 3	8wk	20.5
		LepR-Cre; Ngf flox/∆
		Mouse 6
Experiment 3	8wk	18.4
		Ngf flox/∆ control
		Mouse 5
Experiment 3	12wk	28.6
		LepR-Cre; Ngf flox/∆
		Mouse 6
Experiment 3	12wk	26.9
		Ngf flox/∆ control
		Mouse 5
Experiment 3	16wk	19
		LepR-Cre; Ngf flox/∆
		Mouse 6
Experiment 3	16wk	28.6
		Ngf flox/∆ control
		Mouse 7
Experiment 4	4wk	7.3
		LepR-Cre; Ngf flox/∆
		Mouse 8
Experiment 4	4wk	8.7
		Ngf flox/∆ control
		Mouse 7
Experiment 4	8wk	27.5
		LepR-Cre; Ngf flox/∆
		Mouse 8
Experiment 4	8wk	21.9
		Ngf flox/∆ control
		Mouse 7
Experiment 4	12wk	26.5
		LepR-Cre; Ngf flox/∆
		Mouse 8
Experiment 4	12wk	27.6
		Ngf flox/∆ control
		Mouse 7
Experiment 4	16wk	21.1
		LepR-Cre; Ngf flox/∆
		Mouse 8
Experiment 4	16wk	26.1
		Ngf flox/∆ control
		Mouse 9
Experiment 5	4wk	8.2
		LepR-Cre; Ngf flox/∆
		Mouse 10
Experiment 5	4wk	6.4
		Ngf flox/∆ control
		Mouse 9
Experiment 5	8wk	20.4
		LepR-Cre; Ngf flox/∆
		Mouse 10
Experiment 5	8wk	24.2
		Ngf flox/∆ control
		Mouse 9
Experiment 5	12wk	29.4
		LepR-Cre; Ngf flox/∆
		Mouse 10
Experiment 5	12wk	25
		Ngf flox/∆ control
		Mouse 9
Experiment 5	16wk	21.5
		LepR-Cre; Ngf flox/∆
		Mouse 10
Experiment 5	16wk	27
