# Supplementary material for: Leptin receptor+ cells promote bone marrow innervation and regeneration by synthesizing nerve growth factor
Source: Nat Cell Biol. 2023 Nov 27;25(12):1746–57. doi: 10.1038/s41556-023-01284-9 (PMC10709146; doi:10.1038/s41556-023-01284-9)
Supplement: Supplementary file 15 — Statistical source data. [file 41556_2023_1284_MOESM15_ESM.xlsx]

## Sheet: ED Fig. 5a
ED Fig. 5a. LepR-Cre; Ngf flox/∆ mouse survival after sublethal irradiation
15 mice of LepR-Cre; Ngf flox/∆ mice and 19 mice of Ngf flox/∆ control mice at 6-8 months of age in 3 independent experiments
Day	Mutant	Control		Comparison of Survival Curves
28	0
28	0			Log-rank (Mantel-Cox) test
28	0			Chi square	5.655
28	0			df	1
28	0			P value	0.0174
28	0			P value summary	*
28	0			Are the survival curves sig different?	Yes
12	1
28	0			Gehan-Breslow-Wilcoxon test
28	0			Chi square	5.63
28	0			df	1
15	1			P value	0.0177
10	1			P value summary	*
13	1			Are the survival curves sig different?	Yes
28	0
28		0		Median survival
28		0		Data Set-A	Undefined
28		0		Data Set-B	Undefined
28		0
28		0		Hazard Ratio (Mantel-Haenszel)	A/B	B/A
28		0		Ratio (and its reciprocal)	11.2	0.08932
28		0		95% CI of ratio	1.529 to 81.97	0.01220 to 0.6540
28		0
28		0		Hazard Ratio (logrank)	A/B	B/A
28		0		Ratio (and its reciprocal)	Undefined	Undefined
28		0		Number of rows	34	34
28		0		# of blank lines	19	15
28		0		# rows with impossible data	0	0
28		0		# censored subjects	11	19
28		0		# deaths/events	4	0
28		0
28		0		Median survival	Undefined	Undefined
28		0
28		0

## Sheet: ED Fig. 5b
ED Fig. 5b. Bone marrow cellularities of LepR-Cre; Ngf flox/∆ mice after sublethal irradiation
5 mice of each genotype at 6-8 months of age in 5 independent experiments
	Ngf flox/∆ control			Table Analyzed	1Factor_unpaired_Count
	Mouse 1
Experiment 1	8.7			Column B	LepR-Cre; Ngf flox/∆
				vs.	vs.
	LepR-Cre; Ngf flox/∆			Column A	Ngf flox/∆ control
	Mouse 6
Experiment 1	6.8			Unpaired t test
				P value	6.81498e-05
	Ngf flox/∆ control			P value summary	****
	Mouse 2			Significantly different (P < 0.05)?	Yes
Experiment 2	9.2			One- or two-tailed P value?	Two-tailed
				t, df	t=7.517, df=8
	LepR-Cre; Ngf flox/∆
	Mouse 7			How big is the difference?
Experiment 2	7.4			Mean of column A	8.94
				Mean of column B	7
	Ngf flox/∆ control			Difference between means (B - A) ± SEM	-1.940 ± 0.2581
	Mouse 3			95% confidence interval	-2.535 to -1.345
Experiment 3	9.4			R squared (eta squared)	0.876
	LepR-Cre; Ngf flox/∆			F test to compare variances
	Mouse 8			F, DFn, Dfd	1.822, 4, 4
Experiment 3	6.3			P value	0.575421
				P value summary	ns
	Ngf flox/∆ control			Significantly different (P < 0.05)?	No
	Mouse 4
Experiment 4	8.8			Model comparison	SS	DF	Probability it is correct
				Null H. Population means identical	10.74	9	0.0002499
	LepR-Cre; Ngf flox/∆			Alternative H: Distinct population means	1.332	8	0.9998
	Mouse 9			Ratio of probabilities			4000
Experiment 4	7.1			Difference in AICc			16.59
	Ngf flox/∆ control			Normality of Residuals
	Mouse 5			Test name	Statistics	P value	Passed normality test (alpha=0.05)?	P value summary
Experiment 5	8.6			Anderson-Darling (A2*)	0.3239	0.459312	Yes	ns
				D'Agostino-Pearson omnibus (K2)	0.5952	0.74261	Yes	ns
	LepR-Cre; Ngf flox/∆			Shapiro-Wilk (W)	0.9287	0.435509	Yes	ns
	Mouse 10			Kolmogorov-Smirnov (distance)	0.1508	>0.1	Yes	ns
Experiment 5	7.4
				Data analyzed
				Sample size, column A	5
				Sample size, column B	5
					Ngf flox/∆ control	LepR-Cre; Ngf flox/∆
				Number of values	5	5
				Minimum	8.6	6.3
				25% Percentile	8.65	6.55
				Median	8.8	7.1
				75% Percentile	9.3	7.4
				Maximum	9.4	7.4
				Mean	8.94	7
				Std. Deviation	0.3435	0.4637
				Std. Error of Mean	0.1536	0.2074
				Lower 95% CI	8.513	6.424
				Upper 95% CI	9.367	7.576

## Sheet: ED Fig. 5c
ED Fig. 5c. Bone marrow HSC numbers in LepR-Cre; Ngf flox/∆ mice after sublethal irradiation
5 mice of each genotype at 6-8 months of age in 5 independent experiments
	Ngf flox/∆ control			Table Analyzed	1Factor_unpaired_Count
	Mouse 1
Experiment 1	5754			Column B	LepR-Cre; Ngf flox/∆
				vs.	vs.
	LepR-Cre; Ngf flox/∆			Column A	Ngf flox/∆ control
	Mouse 6
Experiment 1	4570			Unpaired t test
				P value	0.000192131
	Ngf flox/∆ control			P value summary	***
	Mouse 2			Significantly different (P < 0.05)?	Yes
Experiment 2	5471			One- or two-tailed P value?	Two-tailed
				t, df	t=6.480, df=8
	LepR-Cre; Ngf flox/∆
	Mouse 7			How big is the difference?
Experiment 2	3480			Mean of column A	5979
				Mean of column B	3936
	Ngf flox/∆ control			Difference between means (B - A) ± SEM	-2043 ± 315.3
	Mouse 3			95% confidence interval	-2770 to -1316
Experiment 3	5575			R squared (eta squared)	0.84
	LepR-Cre; Ngf flox/∆			F test to compare variances
	Mouse 8			F, DFn, Dfd	2.164, 4, 4
Experiment 3	3892			P value	0.47295
				P value summary	ns
	Ngf flox/∆ control			Significantly different (P < 0.05)?	No
	Mouse 4
Experiment 4	6200			Model comparison	SS	DF	Probability it is correct
				Null H. Population means identical	12422673	9	0.0008939
	LepR-Cre; Ngf flox/∆			Alternative H: Distinct population means	1988050	8	0.9991
	Mouse 9			Ratio of probabilities			1118
Experiment 4	3930			Difference in AICc			14.04
	Ngf flox/∆ control			Normality of Residuals
	Mouse 5			Test name	Statistics	P value	Passed normality test (alpha=0.05)?	P value summary
Experiment 5	6895			Anderson-Darling (A2*)	0.4104	0.275443	Yes	ns
				D'Agostino-Pearson omnibus (K2)	2.17	0.33791	Yes	ns
	LepR-Cre; Ngf flox/∆			Shapiro-Wilk (W)	0.9029	0.23564	Yes	ns
	Mouse 10			Kolmogorov-Smirnov (distance)	0.2051	>0.1	Yes	ns
Experiment 5	3808
				Data analyzed
				Sample size, column A	5
				Sample size, column B	5
					Ngf flox/∆ control	LepR-Cre; Ngf flox/∆
				Number of values	5	5
				Minimum	5471	3480
				25% Percentile	5523	3644
				Median	5754	3892
				75% Percentile	6548	4250
				Maximum	6895	4570
				Mean	5979	3936
				Std. Deviation	583.1	396.3
				Std. Error of Mean	260.7	177.2
				Lower 95% CI	5255	3444
				Upper 95% CI	6703	4428
					Below threshold?	P value	Adjusted P Value
				HSC	Yes	0.000192131	0.000192131
				LSK	Yes	4.2503e-05	8.50042e-05

## Sheet: ED Fig. 5d
ED Fig. 5d. Bone marrow LSK numbers in LepR-Cre; Ngf flox/∆ mice after sublethal irradiation
5 mice of each genotype at 6-8 months of age in 5 independent experiments
	Ngf flox/∆ control			Table Analyzed	1Factor_unpaired_Count
	Mouse 1
Experiment 1	96300			Column B	LepR-Cre; Ngf flox/∆
				vs.	vs.
	LepR-Cre; Ngf flox/∆			Column A	Ngf flox/∆ control
	Mouse 6
Experiment 1	66900			Unpaired t test
				P value	4.2503e-05
	Ngf flox/∆ control			P value summary	****
	Mouse 2			Significantly different (P < 0.05)?	Yes
Experiment 2	87600			One- or two-tailed P value?	Two-tailed
				t, df	t=8.030, df=8
	LepR-Cre; Ngf flox/∆
	Mouse 7			How big is the difference?
Experiment 2	73200			Mean of column A	91084
				Mean of column B	66760
	Ngf flox/∆ control			Difference between means (B - A) ± SEM	-24324 ± 3029
	Mouse 3			95% confidence interval	-31309 to -17339
Experiment 3	87300			R squared (eta squared)	0.8896
	LepR-Cre; Ngf flox/∆			F test to compare variances
	Mouse 8			F, DFn, Dfd	1.242, 4, 4
Experiment 3	61000			P value	0.838742
				P value summary	ns
	Ngf flox/∆ control			Significantly different (P < 0.05)?	No
	Mouse 4
Experiment 4	96900			Model comparison	SS	DF	Probability it is correct
				Null H. Population means identical	1662651560	9	0.0001396
	LepR-Cre; Ngf flox/∆			Alternative H: Distinct population means	183509120	8	0.9999
	Mouse 9			Ratio of probabilities			7163
Experiment 4	68200			Difference in AICc			17.75
	Ngf flox/∆ control			Normality of Residuals
	Mouse 5			Test name	Statistics	P value	Passed normality test (alpha=0.05)?	P value summary
Experiment 5	87320			Anderson-Darling (A2*)	0.481	0.178026	Yes	ns
				D'Agostino-Pearson omnibus (K2)	2.526	0.282827	Yes	ns
	LepR-Cre; Ngf flox/∆			Shapiro-Wilk (W)	0.8905	0.171626	Yes	ns
	Mouse 10			Kolmogorov-Smirnov (distance)	0.1916	>0.1	Yes	ns
Experiment 5	64500
				Data analyzed
				Sample size, column A	5
				Sample size, column B	5
					Ngf flox/∆ control	LepR-Cre; Ngf flox/∆
				Number of values	5	5
				Minimum	87300	61000
				25% Percentile	87310	62750
				Median	87600	66900
				75% Percentile	96600	70700
				Maximum	96900	73200
				Mean	91084	66760
				Std. Deviation	5041	4524
				Std. Error of Mean	2255	2023
				Lower 95% CI	84824	61143
				Upper 95% CI	97344	72377
					Below threshold?	P value	Adjusted P Value
				HSC	Yes	0.000192131	0.000192131
				LSK	Yes	4.2503e-05	8.50042e-05

## Sheet: ED Fig. 5e
ED Fig. 5e Percentage of donor-derived myeloid cells after transplant of whole bone marrow cells from Prx1-Cre; Ngf fl/fl mice
5 donor mice of each genotype at 2 months of age in 5 independent experiments
		Ngf fl/fl control		Table Analyzed	2Factor_paired Factor1_Percent
		Mouse 1
Experiment 1	4wk	44		Two-way RM ANOVA	Matching: Stacked
				Assume sphericity?	No
		Prx1-cre; Ngf fl/fl		Alpha	0.05
		Mouse 6
Experiment 1	4wk	50.7		Source of Variation	% of total variation	P value	P value summary	Significant?	Geisser-Greenhouse's epsilon
				Row Factor x Column Factor	8.08	0.340869	ns	No
		Ngf fl/fl control		Row Factor	16.56	0.112508	ns	No	0.7657
		Mouse 1		Column Factor	0.654	0.61921	ns	No
Experiment 1	8wk	51.6		Subject	19.58	0.418319	ns	No
		Prx1-cre; Ngf fl/fl		ANOVA table	SS	DF	MS	F (DFn, DFd)	P value
		Mouse 6		Row Factor x Column Factor	76.12	3	25.37	F (3, 24) = 1.173	P=0.340869064742200
Experiment 1	8wk	49		Row Factor	156	3	52.01	F (2.297, 18.38) = 2.403	P=0.112508293908830
				Column Factor	6.162	1	6.162	F (1, 8) = 0.2672	P=0.619210122124461
		Ngf fl/fl control		Subject	184.5	8	23.06	F (8, 24) = 1.066	P=0.418318887263261
		Mouse 1		Residual	519.4	24	21.64
Experiment 1	12wk	45.3
				Difference between column means
		Prx1-cre; Ngf fl/fl		Mean of Ngf.fl.-.control	50.77
		Mouse 6		Mean of prx1-cre.ngf.fl.fl	49.99
Experiment 1	12wk	45.1		Difference between means	0.785
				SE of difference	1.519
		Ngf fl/fl control		95% CI of difference	-2.717 to 4.287
		Mouse 1
Experiment 1	16wk	52.2		Data summary
				Number of columns (Column Factor)	2
		Prx1-cre; Ngf fl/fl		Number of rows (Row Factor)	4
		Mouse 6		Number of subjects (Subject)	10
Experiment 1	16wk	43.5		Number of missing values	0
		Ngf fl/fl control		Compare each cell mean with the other cell mean in that row
		Mouse 2
Experiment 2	4wk	49.1		Number of families	1
				Number of comparisons per family	4
		Prx1-cre; Ngf fl/fl		Alpha	0.05
		Mouse 7
Experiment 2	4wk	42.7		Sidak's multiple comparisons test	Mean Diff.	95.00% CI of diff.	Significant?	Summary	Adjusted P Value
		Ngf fl/fl control		Ngf fl/fl control - Prx1-cre; Ngf fl/fl
		Mouse 2		4wk	1.18	-7.896 to 10.26	No	ns	0.989027
Experiment 2	8wk	50.4		8wk	4.96	-3.292 to 13.21	No	ns	0.315478
				12wk	-0.4	-10.51 to 9.709	No	ns	0.999901
		Prx1-cre; Ngf fl/fl		16wk	-2.6	-15.24 to 10.04	No	ns	0.927382
		Mouse 7
Experiment 2	8wk	47.9
				Test details	Mean 1	Mean 2	Mean Diff.	SE of diff.	N1	N2	t	DF
		Ngf fl/fl control
		Mouse 2		Ngf fl/fl control - Prx1-cre; Ngf fl/fl
Experiment 2	12wk	44.2		4wk	47.78	46.6	1.18	2.706	5	5	0.436	6.794
				8wk	55.06	50.1	4.96	2.569	5	5	1.931	7.826
		Prx1-cre; Ngf fl/fl		12wk	50.44	50.84	-0.4	3.08	5	5	0.1299	7.275
		Mouse 7		16wk	49.8	52.4	-2.6	3.432	5	5	0.7575	5.329
Experiment 2	12wk	55
		Ngf fl/fl control
		Mouse 2
Experiment 2	16wk	51.6
		Prx1-cre; Ngf fl/fl
		Mouse 7
Experiment 2	16wk	46
		Ngf fl/fl control
		Mouse 3
Experiment 3	4wk	41.3
		Prx1-cre; Ngf fl/fl
		Mouse 8
Experiment 3	4wk	48.4
		Ngf fl/fl control
		Mouse 3
Experiment 3	8wk	58.1
		Prx1-cre; Ngf fl/fl
		Mouse 8
Experiment 3	8wk	51.1
		Ngf fl/fl control
		Mouse 3
Experiment 3	12wk	57.5
		Prx1-cre; Ngf fl/fl
		Mouse 8
Experiment 3	12wk	50.9
		Ngf fl/fl control
		Mouse 3
Experiment 3	16wk	50
		Prx1-cre; Ngf fl/fl
		Mouse 8
Experiment 3	16wk	58.4
		Ngf fl/fl control
		Mouse 4
Experiment 4	4wk	50.5
		Prx1-cre; Ngf fl/fl
		Mouse 9
Experiment 4	4wk	44
		Ngf fl/fl control
		Mouse 4
Experiment 4	8wk	57.2
		Prx1-cre; Ngf fl/fl
		Mouse 9
Experiment 4	8wk	57
		Ngf fl/fl control
		Mouse 4
Experiment 4	12wk	53
		Prx1-cre; Ngf fl/fl
		Mouse 9
Experiment 4	12wk	54.2
		Ngf fl/fl control
		Mouse 4
Experiment 4	16wk	50.4
		Prx1-cre; Ngf fl/fl
		Mouse 9
Experiment 4	16wk	58
		Ngf fl/fl control
		Mouse 5
Experiment 5	4wk	54
		Prx1-cre; Ngf fl/fl
		Mouse 10
Experiment 5	4wk	47.2
		Ngf fl/fl control
		Mouse 5
Experiment 5	8wk	58
		Prx1-cre; Ngf fl/fl
		Mouse 10
Experiment 5	8wk	45.5
		Ngf fl/fl control
		Mouse 5
Experiment 5	12wk	52.2
		Prx1-cre; Ngf fl/fl
		Mouse 10
Experiment 5	12wk	49
		Ngf fl/fl control
		Mouse 5
Experiment 5	16wk	44.8
		Prx1-cre; Ngf fl/fl
		Mouse 10
Experiment 5	16wk	56.1

## Sheet: ED Fig. 5f
ED Fig. 5f Percentage of donor-derived T cells after transplant of whole bone marrow cells from Prx1-Cre; Ngf fl/fl mice
5 donor mice of each genotype at 2 months of age in 5 independent experiments
		Ngf fl/fl control		Table Analyzed	log2(x+0.00e+00)
		Mouse 1
Experiment 1	4wk	9.8		Two-way RM ANOVA	Matching: Stacked
				Assume sphericity?	No
		Prx1-cre; Ngf fl/fl		Alpha	0.05
		Mouse 6
Experiment 1	4wk	9.5		Source of Variation	% of total variation	P value	P value summary	Significant?	Geisser-Greenhouse's epsilon
				Row Factor x Column Factor	0.5058	0.687192	ns	No
		Ngf fl/fl control		Row Factor	86.97	1.97915e-09	****	Yes	0.6808
		Mouse 1		Column Factor	0.02082	0.850185	ns	No
Experiment 1	8wk	16.2		Subject	4.376	0.172651	ns	No
		Prx1-cre; Ngf fl/fl		ANOVA table	SS	DF	MS	F (DFn, DFd)	P value
		Mouse 6		Row Factor x Column Factor	0.07715	3	0.02572	F (3, 24) = 0.4979	P=0.687192316973683
Experiment 1	8wk	22		Row Factor	13.27	3	4.422	F (2.042, 16.34) = 85.62	P=0.000000001979153
				Column Factor	0.003176	1	0.003176	F (1, 8) = 0.03806	P=0.850185480555019
		Ngf fl/fl control		Subject	0.6675	8	0.08344	F (8, 24) = 1.616	P=0.172650678185242
		Mouse 1		Residual	1.24	24	0.05165
Experiment 1	12wk	29
				Difference between column means
		Prx1-cre; Ngf fl/fl		Mean of Ngf.fl.-.control	4.211
		Mouse 6		Mean of prx1-cre.ngf.fl.fl	4.229
Experiment 1	12wk	29		Difference between means	-0.01782
				SE of difference	0.09135
		Ngf fl/fl control		95% CI of difference	-0.2285 to 0.1928
		Mouse 1
Experiment 1	16wk	30.9		Data summary
				Number of columns (Column Factor)	2
		Prx1-cre; Ngf fl/fl		Number of rows (Row Factor)	4
		Mouse 6		Number of subjects (Subject)	10
Experiment 1	16wk	24		Number of missing values	0
		Ngf fl/fl control		Compare each cell mean with the other cell mean in that row
		Mouse 2
Experiment 2	4wk	11.1		Number of families	1
				Number of comparisons per family	4
		Prx1-cre; Ngf fl/fl		Alpha	0.05
		Mouse 7
Experiment 2	4wk	8.8		Sidak's multiple comparisons test	Mean Diff.	95.00% CI of diff.	Significant?	Summary	Adjusted P Value
		Ngf fl/fl control		Ngf fl/fl control - Prx1-cre; Ngf fl/fl
		Mouse 2		4wk	0.02375	-0.3552 to 0.4027	No	ns	0.999387
Experiment 2	8wk	20.7		8wk	-0.07967	-0.6313 to 0.4720	No	ns	0.984864
				12wk	-0.1197	-0.7696 to 0.5301	No	ns	0.956255
		Prx1-cre; Ngf fl/fl		16wk	0.1044	-0.3936 to 0.6023	No	ns	0.928651
		Mouse 7
Experiment 2	8wk	17.3
				Test details	Mean 1	Mean 2	Mean Diff.	SE of diff.	N1	N2	t	DF
		Ngf fl/fl control
		Mouse 2		Ngf fl/fl control - Prx1-cre; Ngf fl/fl
Experiment 2	12wk	23.3		4wk	3.304	3.28	0.02375	0.1154	5	5	0.2057	7.269
				8wk	4.152	4.232	-0.07967	0.168	5	5	0.4743	7.26
		Prx1-cre; Ngf fl/fl		12wk	4.577	4.697	-0.1197	0.1856	5	5	0.6451	6.016
		Mouse 7		16wk	4.812	4.708	0.1044	0.1392	5	5	0.7498	5.699
Experiment 2	12wk	24.3
		Ngf fl/fl control
		Mouse 2
Experiment 2	16wk	33.2
		Prx1-cre; Ngf fl/fl
		Mouse 7
Experiment 2	16wk	28.4
		Ngf fl/fl control
		Mouse 3
Experiment 3	4wk	10.5
		Prx1-cre; Ngf fl/fl
		Mouse 8
Experiment 3	4wk	10.4
		Ngf fl/fl control
		Mouse 3
Experiment 3	8wk	20.4
		Prx1-cre; Ngf fl/fl
		Mouse 8
Experiment 3	8wk	24
		Ngf fl/fl control
		Mouse 3
Experiment 3	12wk	23.8
		Prx1-cre; Ngf fl/fl
		Mouse 8
Experiment 3	12wk	30.8
		Ngf fl/fl control
		Mouse 3
Experiment 3	16wk	31.8
		Prx1-cre; Ngf fl/fl
		Mouse 8
Experiment 3	16wk	24.4
		Ngf fl/fl control
		Mouse 4
Experiment 4	4wk	9.8
		Prx1-cre; Ngf fl/fl
		Mouse 9
Experiment 4	4wk	12
		Ngf fl/fl control
		Mouse 4
Experiment 4	8wk	14.5
		Prx1-cre; Ngf fl/fl
		Mouse 9
Experiment 4	8wk	18.3
		Ngf fl/fl control
		Mouse 4
Experiment 4	12wk	15.9
		Prx1-cre; Ngf fl/fl
		Mouse 9
Experiment 4	12wk	23.5
		Ngf fl/fl control
		Mouse 4
Experiment 4	16wk	25.9
		Prx1-cre; Ngf fl/fl
		Mouse 9
Experiment 4	16wk	25
		Ngf fl/fl control
		Mouse 5
Experiment 5	4wk	8.4
		Prx1-cre; Ngf fl/fl
		Mouse 10
Experiment 5	4wk	8.3
		Ngf fl/fl control
		Mouse 5
Experiment 5	8wk	17.9
		Prx1-cre; Ngf fl/fl
		Mouse 10
Experiment 5	8wk	14
		Ngf fl/fl control
		Mouse 5
Experiment 5	12wk	30.3
		Prx1-cre; Ngf fl/fl
		Mouse 10
Experiment 5	12wk	23
		Ngf fl/fl control
		Mouse 5
Experiment 5	16wk	20.7
		Prx1-cre; Ngf fl/fl
		Mouse 10
Experiment 5	16wk	29.3

## Sheet: ED Fig. 5g
ED Fig. 5g Percentage of donor-derived B cells after transplant of whole bone marrow cells from Prx1-Cre; Ngf fl/fl mice
5 donor mice of each genotype at 2 months of age in 5 independent experiments
		Ngf fl/fl control		Table Analyzed	2Factor_paired Factor1_Percent
		Mouse 1
Experiment 1	4wk	48		Two-way RM ANOVA	Matching: Stacked
				Assume sphericity?	No
		Prx1-cre; Ngf fl/fl		Alpha	0.05
		Mouse 6
Experiment 1	4wk	45		Source of Variation	% of total variation	P value	P value summary	Significant?	Geisser-Greenhouse's epsilon
				Row Factor x Column Factor	4.745	0.154335	ns	No
		Ngf fl/fl control		Row Factor	64.48	6.236e-06	****	Yes	0.6966
		Mouse 1		Column Factor	0.1275	0.766569	ns	No
Experiment 1	8wk	47.3		Subject	10.81	0.167188	ns	No
		Prx1-cre; Ngf fl/fl		ANOVA table	SS	DF	MS	F (DFn, DFd)	P value
		Mouse 6		Row Factor x Column Factor	106.5	3	35.51	F (3, 24) = 1.914	P=0.154334783171620
Experiment 1	8wk	49		Row Factor	1448	3	482.7	F (2.090, 16.72) = 26.01	P=0.000006235999796
				Column Factor	2.862	1	2.862	F (1, 8) = 0.09434	P=0.766569272801711
		Ngf fl/fl control		Subject	242.7	8	30.34	F (8, 24) = 1.635	P=0.167187745566399
		Mouse 1		Residual	445.4	24	18.56
Experiment 1	12wk	56.2
				Difference between column means
		Prx1-cre; Ngf fl/fl		Mean of Ngf.fl.-.control	52.35
		Mouse 6		Mean of prx1-cre.ngf.fl.fl	52.89
Experiment 1	12wk	64.1		Difference between means	-0.535
				SE of difference	1.742
		Ngf fl/fl control		95% CI of difference	-4.552 to 3.482
		Mouse 1
Experiment 1	16wk	59.9		Data summary
				Number of columns (Column Factor)	2
		Prx1-cre; Ngf fl/fl		Number of rows (Row Factor)	4
		Mouse 6		Number of subjects (Subject)	10
Experiment 1	16wk	57.2		Number of missing values	0
		Ngf fl/fl control		Compare each cell mean with the other cell mean in that row
		Mouse 2
Experiment 2	4wk	42		Number of families	1
				Number of comparisons per family	4
		Prx1-cre; Ngf fl/fl		Alpha	0.05
		Mouse 7
Experiment 2	4wk	45.9		Sidak's multiple comparisons test	Mean Diff.	95.00% CI of diff.	Significant?	Summary	Adjusted P Value
		Ngf fl/fl control		Ngf fl/fl control - Prx1-cre; Ngf fl/fl
		Mouse 2		4wk	2.9	-4.118 to 9.918	No	ns	0.615449
Experiment 2	8wk	53.9		8wk	0.88	-10.36 to 12.12	No	ns	0.998001
				12wk	-5.88	-18.69 to 6.931	No	ns	0.513409
		Prx1-cre; Ngf fl/fl		16wk	-0.04	-8.016 to 7.936	No	ns	1
		Mouse 7
Experiment 2	8wk	57.5
				Test details	Mean 1	Mean 2	Mean Diff.	SE of diff.	N1	N2	t	DF
		Ngf fl/fl control
		Mouse 2		Ngf fl/fl control - Prx1-cre; Ngf fl/fl
Experiment 2	12wk	58.6		4wk	45.48	42.58	2.9	2.115	5	5	1.371	7.021
				8wk	50.4	49.52	0.88	3.129	5	5	0.2812	5.648
		Prx1-cre; Ngf fl/fl		12wk	54.68	60.56	-5.88	3.753	5	5	1.567	6.453
		Mouse 7		16wk	58.84	58.88	-0.04	2.46	5	5	0.01626	7.58
Experiment 2	12wk	63.9
		Ngf fl/fl control
		Mouse 2
Experiment 2	16wk	63.2
		Prx1-cre; Ngf fl/fl
		Mouse 7
Experiment 2	16wk	62.9
		Ngf fl/fl control
		Mouse 3
Experiment 3	4wk	50.9
		Prx1-cre; Ngf fl/fl
		Mouse 8
Experiment 3	4wk	40.5
		Ngf fl/fl control
		Mouse 3
Experiment 3	8wk	48
		Prx1-cre; Ngf fl/fl
		Mouse 8
Experiment 3	8wk	53
		Ngf fl/fl control
		Mouse 3
Experiment 3	12wk	61.1
		Prx1-cre; Ngf fl/fl
		Mouse 8
Experiment 3	12wk	54
		Ngf fl/fl control
		Mouse 3
Experiment 3	16wk	52.9
		Prx1-cre; Ngf fl/fl
		Mouse 8
Experiment 3	16wk	62
		Ngf fl/fl control
		Mouse 4
Experiment 4	4wk	44.6
		Prx1-cre; Ngf fl/fl
		Mouse 9
Experiment 4	4wk	41
		Ngf fl/fl control
		Mouse 4
Experiment 4	8wk	49.8
		Prx1-cre; Ngf fl/fl
		Mouse 9
Experiment 4	8wk	40.5
		Ngf fl/fl control
		Mouse 4
Experiment 4	12wk	42.4
		Prx1-cre; Ngf fl/fl
		Mouse 9
Experiment 4	12wk	58.8
		Ngf fl/fl control
		Mouse 4
Experiment 4	16wk	56
		Prx1-cre; Ngf fl/fl
		Mouse 9
Experiment 4	16wk	57.3
		Ngf fl/fl control
		Mouse 5
Experiment 5	4wk	41.9
		Prx1-cre; Ngf fl/fl
		Mouse 10
Experiment 5	4wk	40.5
		Ngf fl/fl control
		Mouse 5
Experiment 5	8wk	53
		Prx1-cre; Ngf fl/fl
		Mouse 10
Experiment 5	8wk	47.6
		Ngf fl/fl control
		Mouse 5
Experiment 5	12wk	55.1
		Prx1-cre; Ngf fl/fl
		Mouse 10
Experiment 5	12wk	62
		Ngf fl/fl control
		Mouse 5
Experiment 5	16wk	62.2
		Prx1-cre; Ngf fl/fl
		Mouse 10
Experiment 5	16wk	55

## Sheet: ED Fig. 5h
ED Fig. 5h. Peripheral blood WBC counts in Prx1-Cre; Ngf fl/fl mice after lethal irradiation and transplantation
5 mice of each genotype in 5 independent experiments
		Ngf fl/fl control		Table Analyzed	2Factor_paired Factor1_Count
		Mouse 1
Experiment 1	D0	10.36		Column A	Ngf fl/fl control
				vs.	vs.
		Prx1-cre; Ngf fl/fl		Column B	Prx1-cre; Ngf fl/fl
		Mouse 6
Experiment 1	D0	9.99		Test details
				Test name	Unpaired t test
		Ngf fl/fl control		Variance assumption	Individual variance for each row
		Mouse 1		Multiple comparisons	Set P value threshold
Experiment 1	D7	6.66		Method	Holm-Šídák method
				Alpha	0.05
		Prx1-cre; Ngf fl/fl
		Mouse 6		Number of tests performed	4
Experiment 1	D7	4.36		Number of rows omitted	0
		Ngf fl/fl control			Below threshold?	P value	Mean of Ngf.fl.-.control	Mean of prx1-cre.ngf.fl.fl	Difference	SE of difference	t ratio	df	Adjusted P Value
		Mouse 1		D0	No	0.919581	10.25	10.32	-0.076	0.7294	0.1042	8	0.974362
Experiment 1	D14	7.12		D7	No	0.839881	5.128	5.256	-0.128	0.6133	0.2087	8	0.974362
				D14	No	0.106643	7.104	6.736	0.368	0.2025	1.818	8	0.361239
		Prx1-cre; Ngf fl/fl		D28	No	0.106006	8.722	7.936	0.786	0.4315	1.822	8	0.361239
		Mouse 6
Experiment 1	D14	6.19
		Ngf fl/fl control
		Mouse 1
Experiment 1	D28	8.15
		Prx1-cre; Ngf fl/fl
		Mouse 6
Experiment 1	D28	7.96
		Ngf fl/fl control
		Mouse 2
Experiment 2	D0	9.96
		Prx1-cre; Ngf fl/fl
		Mouse 7
Experiment 2	D0	8.97
		Ngf fl/fl control
		Mouse 2
Experiment 2	D7	5.15
		Prx1-cre; Ngf fl/fl
		Mouse 7
Experiment 2	D7	4.12
		Ngf fl/fl control
		Mouse 2
Experiment 2	D14	7
		Prx1-cre; Ngf fl/fl
		Mouse 7
Experiment 2	D14	7.1
		Ngf fl/fl control
		Mouse 2
Experiment 2	D28	8.69
		Prx1-cre; Ngf fl/fl
		Mouse 7
Experiment 2	D28	7.68
		Ngf fl/fl control
		Mouse 3
Experiment 3	D0	8.97
		Prx1-cre; Ngf fl/fl
		Mouse 8
Experiment 3	D0	10
		Ngf fl/fl control
		Mouse 3
Experiment 3	D7	4.39
		Prx1-cre; Ngf fl/fl
		Mouse 8
Experiment 3	D7	5.96
		Ngf fl/fl control
		Mouse 3
Experiment 3	D14	7.32
		Prx1-cre; Ngf fl/fl
		Mouse 8
Experiment 3	D14	7.03
		Ngf fl/fl control
		Mouse 3
Experiment 3	D28	9.18
		Prx1-cre; Ngf fl/fl
		Mouse 8
Experiment 3	D28	8.86
		Ngf fl/fl control
		Mouse 4
Experiment 4	D0	11.36
		Prx1-cre; Ngf fl/fl
		Mouse 9
Experiment 4	D0	12.65
		Ngf fl/fl control
		Mouse 4
Experiment 4	D7	4.12
		Prx1-cre; Ngf fl/fl
		Mouse 9
Experiment 4	D7	6.15
		Ngf fl/fl control
		Mouse 4
Experiment 4	D14	6.96
		Prx1-cre; Ngf fl/fl
		Mouse 9
Experiment 4	D14	6.35
		Ngf fl/fl control
		Mouse 4
Experiment 4	D28	9.6
		Prx1-cre; Ngf fl/fl
		Mouse 9
Experiment 4	D28	8.19
		Ngf fl/fl control
		Mouse 5
Experiment 5	D0	10.59
		Prx1-cre; Ngf fl/fl
		Mouse 10
Experiment 5	D0	10.01
		Ngf fl/fl control
		Mouse 5
Experiment 5	D7	5.32
		Prx1-cre; Ngf fl/fl
		Mouse 10
Experiment 5	D7	5.69
		Ngf fl/fl control
		Mouse 5
Experiment 5	D14	7.12
		Prx1-cre; Ngf fl/fl
		Mouse 10
Experiment 5	D14	7.01
		Ngf fl/fl control
		Mouse 5
Experiment 5	D28	7.99
		Prx1-cre; Ngf fl/fl
		Mouse 10
Experiment 5	D28	6.99

## Sheet: ED Fig. 5i
ED Fig. 5i. Peripheral blood RBC counts in Prx1-Cre; Ngf fl/fl mice after lethal irradiation and transplantation
5 mice of each genotype in 5 independent experiments
		Ngf fl/fl control		Table Analyzed	2Factor_paired Factor1_Count
		Mouse 1
Experiment 1	D0	9.96		Column A	Ngf fl/fl control
				vs.	vs.
		Prx1-cre; Ngf fl/fl		Column B	Prx1-cre; Ngf fl/fl
		Mouse 6
Experiment 1	D0	11.03		Test details
				Test name	Unpaired t test
		Ngf fl/fl control		Variance assumption	Individual variance for each row
		Mouse 1		Multiple comparisons	Set P value threshold
Experiment 1	D7	0.29		Method	Holm-Šídák method
				Alpha	0.05
		Prx1-cre; Ngf fl/fl
		Mouse 6		Number of tests performed	4
Experiment 1	D7	0.54		Number of rows omitted	0
		Ngf fl/fl control			Below threshold?	P value	Mean of Ngf.fl.-.control	Mean of prx1-cre.ngf.fl.fl	Difference	SE of difference	t ratio	df	Adjusted P Value
		Mouse 1		D0	No	0.66507	9.664	9.456	0.208	0.4628	0.4494	8	0.887822
Experiment 1	D14	1.96		D7	No	0.797049	0.418	0.398	0.02	0.07522	0.2659	8	0.887822
				D14	No	0.156074	1.526	1.296	0.23	0.1469	1.566	8	0.492754
		Prx1-cre; Ngf fl/fl		D28	No	0.27472	7.812	6.536	1.276	1.088	1.173	8	0.618481
		Mouse 6
Experiment 1	D14	1.22
		Ngf fl/fl control
		Mouse 1
Experiment 1	D28	8.59
		Prx1-cre; Ngf fl/fl
		Mouse 6
Experiment 1	D28	8.69
		Ngf fl/fl control
		Mouse 2
Experiment 2	D0	10.13
		Prx1-cre; Ngf fl/fl
		Mouse 7
Experiment 2	D0	9.56
		Ngf fl/fl control
		Mouse 2
Experiment 2	D7	0.35
		Prx1-cre; Ngf fl/fl
		Mouse 7
Experiment 2	D7	0.36
		Ngf fl/fl control
		Mouse 2
Experiment 2	D14	1.26
		Prx1-cre; Ngf fl/fl
		Mouse 7
Experiment 2	D14	1.36
		Ngf fl/fl control
		Mouse 2
Experiment 2	D28	7.59
		Prx1-cre; Ngf fl/fl
		Mouse 7
Experiment 2	D28	8.47
		Ngf fl/fl control
		Mouse 3
Experiment 3	D0	9.59
		Prx1-cre; Ngf fl/fl
		Mouse 8
Experiment 3	D0	8.69
		Ngf fl/fl control
		Mouse 3
Experiment 3	D7	0.46
		Prx1-cre; Ngf fl/fl
		Mouse 8
Experiment 3	D7	0.44
		Ngf fl/fl control
		Mouse 3
Experiment 3	D14	1.59
		Prx1-cre; Ngf fl/fl
		Mouse 8
Experiment 3	D14	1.46
		Ngf fl/fl control
		Mouse 3
Experiment 3	D28	5.88
		Prx1-cre; Ngf fl/fl
		Mouse 8
Experiment 3	D28	4.66
		Ngf fl/fl control
		Mouse 4
Experiment 4	D0	8.99
		Prx1-cre; Ngf fl/fl
		Mouse 9
Experiment 4	D0	8.88
		Ngf fl/fl control
		Mouse 4
Experiment 4	D7	0.64
		Prx1-cre; Ngf fl/fl
		Mouse 9
Experiment 4	D7	0.29
		Ngf fl/fl control
		Mouse 4
Experiment 4	D14	1.36
		Prx1-cre; Ngf fl/fl
		Mouse 9
Experiment 4	D14	1.01
		Ngf fl/fl control
		Mouse 4
Experiment 4	D28	9.46
		Prx1-cre; Ngf fl/fl
		Mouse 9
Experiment 4	D28	4.39
		Ngf fl/fl control
		Mouse 5
Experiment 5	D0	9.65
		Prx1-cre; Ngf fl/fl
		Mouse 10
Experiment 5	D0	9.12
		Ngf fl/fl control
		Mouse 5
Experiment 5	D7	0.35
		Prx1-cre; Ngf fl/fl
		Mouse 10
Experiment 5	D7	0.36
		Ngf fl/fl control
		Mouse 5
Experiment 5	D14	1.46
		Prx1-cre; Ngf fl/fl
		Mouse 10
Experiment 5	D14	1.43
		Ngf fl/fl control
		Mouse 5
Experiment 5	D28	7.54
		Prx1-cre; Ngf fl/fl
		Mouse 10
Experiment 5	D28	6.47

## Sheet: ED Fig. 5j
ED Fig. 5j. Peripheral blood platelet counts in Prx1-Cre; Ngf fl/fl mice after lethal irradiation and transplantation
5 mice of each genotype in 5 independent experiments
		Ngf fl/fl control		Table Analyzed	2Factor_paired Factor1_Count
		Mouse 1
Experiment 1	D0	11.21		Column A	Ngf fl/fl control
				vs.	vs.
		Prx1-cre; Ngf fl/fl		Column B	Prx1-cre; Ngf fl/fl
		Mouse 6
Experiment 1	D0	9.21		Test details
				Test name	Unpaired t test
		Ngf fl/fl control		Variance assumption	Individual variance for each row
		Mouse 1		Multiple comparisons	Set P value threshold
Experiment 1	D7	3.21		Method	Holm-Šídák method
				Alpha	0.05
		Prx1-cre; Ngf fl/fl
		Mouse 6		Number of tests performed	4
Experiment 1	D7	3.19		Number of rows omitted	0
		Ngf fl/fl control			Below threshold?	P value	Mean of Ngf.fl.-.control	Mean of prx1-cre.ngf.fl.fl	Difference	SE of difference	t ratio	df	Adjusted P Value
		Mouse 1		D0	No	0.60261	10.42	10.79	-0.368	0.679	0.542	8	0.842081
Experiment 1	D14	6.11		D7	No	0.992515	3.376	3.38	-0.004	0.4133	0.009679	8	0.992515
				D14	No	0.105174	7.464	6.492	0.972	0.5321	1.827	8	0.358857
		Prx1-cre; Ngf fl/fl		D28	No	0.123188	9.426	8.59	0.836	0.4852	1.723	8	0.358857
		Mouse 6
Experiment 1	D14	6.18
		Ngf fl/fl control
		Mouse 1
Experiment 1	D28	9.56
		Prx1-cre; Ngf fl/fl
		Mouse 6
Experiment 1	D28	9.56
		Ngf fl/fl control
		Mouse 2
Experiment 2	D0	10.32
		Prx1-cre; Ngf fl/fl
		Mouse 7
Experiment 2	D0	9.99
		Ngf fl/fl control
		Mouse 2
Experiment 2	D7	2.96
		Prx1-cre; Ngf fl/fl
		Mouse 7
Experiment 2	D7	2.21
		Ngf fl/fl control
		Mouse 2
Experiment 2	D14	8.86
		Prx1-cre; Ngf fl/fl
		Mouse 7
Experiment 2	D14	7.23
		Ngf fl/fl control
		Mouse 2
Experiment 2	D28	9.76
		Prx1-cre; Ngf fl/fl
		Mouse 7
Experiment 2	D28	8.69
		Ngf fl/fl control
		Mouse 3
Experiment 3	D0	11.33
		Prx1-cre; Ngf fl/fl
		Mouse 8
Experiment 3	D0	11.02
		Ngf fl/fl control
		Mouse 3
Experiment 3	D7	3.15
		Prx1-cre; Ngf fl/fl
		Mouse 8
Experiment 3	D7	4.21
		Ngf fl/fl control
		Mouse 3
Experiment 3	D14	7.59
		Prx1-cre; Ngf fl/fl
		Mouse 8
Experiment 3	D14	7.1
		Ngf fl/fl control
		Mouse 3
Experiment 3	D28	10.33
		Prx1-cre; Ngf fl/fl
		Mouse 8
Experiment 3	D28	7.69
		Ngf fl/fl control
		Mouse 4
Experiment 4	D0	10.12
		Prx1-cre; Ngf fl/fl
		Mouse 9
Experiment 4	D0	12.36
		Ngf fl/fl control
		Mouse 4
Experiment 4	D7	4.23
		Prx1-cre; Ngf fl/fl
		Mouse 9
Experiment 4	D7	3.33
		Ngf fl/fl control
		Mouse 4
Experiment 4	D14	6.99
		Prx1-cre; Ngf fl/fl
		Mouse 9
Experiment 4	D14	5.99
		Ngf fl/fl control
		Mouse 4
Experiment 4	D28	8.36
		Prx1-cre; Ngf fl/fl
		Mouse 9
Experiment 4	D28	7.89
		Ngf fl/fl control
		Mouse 5
Experiment 5	D0	9.12
		Prx1-cre; Ngf fl/fl
		Mouse 10
Experiment 5	D0	11.36
		Ngf fl/fl control
		Mouse 5
Experiment 5	D7	3.33
		Prx1-cre; Ngf fl/fl
		Mouse 10
Experiment 5	D7	3.96
		Ngf fl/fl control
		Mouse 5
Experiment 5	D14	7.77
		Prx1-cre; Ngf fl/fl
		Mouse 10
Experiment 5	D14	5.96
		Ngf fl/fl control
		Mouse 5
Experiment 5	D28	9.12
		Prx1-cre; Ngf fl/fl
		Mouse 10
Experiment 5	D28	9.12
