# Supplementary material for: Leptin receptor+ cells promote bone marrow innervation and regeneration by synthesizing nerve growth factor
Source: Nat Cell Biol. 2023 Nov 27;25(12):1746–57. doi: 10.1038/s41556-023-01284-9 (PMC10709146; doi:10.1038/s41556-023-01284-9)
Supplement: Supplementary file 16 — Statistical source data. [file 41556_2023_1284_MOESM16_ESM.xlsx]

## Sheet: ED Fig. 6b
ED Fig. 6b. The percentage of nerve fibers in the bone marrow that were within 10 µm of arterioles
7 mice per time point from 7 independent experiments
	D0			Table Analyzed	1Factor_unpaired_Percent
	Mouse 1			Data sets analyzed	A-C
Experiment 1	95.5
				ANOVA summary
	D14			F	0.08741
	Mouse 8			P value	0.916689
Experiment 1	97.8			P value summary	ns
				Significant diff. among means (P < 0.05)?	No
	D28			R squared	0.009619
	Mouse 15
Experiment 1	98.8			Brown-Forsythe test
				F (DFn, DFd)	0.09608 (2, 18)
	D0			P value	0.908858
	Mouse 2			P value summary	ns
Experiment 2	99			Are SDs significantly different (P < 0.05)?	No
	D14			Bartlett's test
	Mouse 9			Bartlett's statistic (corrected)	0.1856
Experiment 2	97.2			P value	0.91138
				P value summary	ns
	D28			Are SDs significantly different (P < 0.05)?	No
	Mouse 16
Experiment 2	97.5			ANOVA table	SS	DF	MS	F (DFn, DFd)	P value
				Treatment (between columns)	1.17	2	0.5848	F (2, 18) = 0.08741	P=0.916689353411521
	D0			Residual (within columns)	120.4	18	6.69
	Mouse 3			Total	121.6	20
Experiment 3	90
				Model comparison	SS	DF	Probability it is correct
	D14			Null H. All population means identical	121.6	20	0.9435
	Mouse 10			Alternative H: Distinct population means	120.4	18	0.05651
Experiment 3	95.2			Ratio of probabilities			16.7
				Difference in AICc			-5.63
	D28
	Mouse 17			Normality of Residuals
Experiment 3	92.4			Test name	Statistics	P value	Passed normality test (alpha=0.05)?	P value summary
				D'Agostino-Pearson omnibus (K2)	2.438	0.295484	Yes	ns
	D0			Anderson-Darling (A2*)	0.4044	0.323672	Yes	ns
	Mouse 4			Shapiro-Wilk (W)	0.9438	0.258951	Yes	ns
Experiment 4	97.4			Kolmogorov-Smirnov (distance)	0.1574	0.1	Yes	ns
	D14			Data summary
	Mouse 11			Number of treatments (columns)	3
Experiment 4	90.4			Number of values (total)	21
	D28			Number of families	1
	Mouse 18			Number of comparisons per family	2
Experiment 4	97.4			Alpha	0.05
	D0			Šídák's multiple comparisons test	Mean Diff.	95.00% CI of diff.	Below threshold?	Summary	Adjusted P Value
	Mouse 5			D0 vs. D14	0.4857	-2.886 to 3.858	No	ns	0.926791	A-B
Experiment 5	96.8			D14 vs. D28	-0.5143	-3.886 to 2.858	No	ns	0.918345	B-C
	D14			Test details	Mean 1	Mean 2	Mean Diff.	SE of diff.	n1	n2	t	DF
	Mouse 12			D0 vs. D14	95.56	95.07	0.4857	1.383	7	7	0.3513	18
Experiment 5	95.6			D14 vs. D28	95.07	95.59	-0.5143	1.383	7	7	0.372	18
	D28				D0	D14	D28
	Mouse 19			Number of values	7	7	7
Experiment 5	94.1
				Minimum	90	90.4	92.4
	D0			25% Percentile	94.5	93.7	93.2
	Mouse 6			Median	95.7	95.6	95.7
Experiment 6	94.5			75% Percentile	97.4	97.2	97.5
				Maximum	99	97.8	98.8
	D14
	Mouse 13			Mean	95.56	95.07	95.59
Experiment 6	95.6			Std. Deviation	2.852	2.458	2.427
				Std. Error of Mean	1.078	0.9291	0.9174
	D28
	Mouse 20			Lower 95% CI	92.92	92.8	93.34
Experiment 6	95.7			Upper 95% CI	98.2	97.34	97.83
	D0
	Mouse 7
Experiment 7	95.7
	D14
	Mouse 14
Experiment 7	93.7
	D28
	Mouse 21
Experiment 7	93.2

## Sheet: ED Fig. 6c
ED Fig. 6c. NGF protein levels in bone marrow serum before and after lethal irradiation and transplantation in LepR-Cre; Ngf flox/∆ mice
4 mice of each genotype at 4-5 months of age in 4 independent experiments
		Ngf flox/∆ control		Table Analyzed	2Factor_unpaired_Value										Table Analyzed	Ngf flox/∆ control									Table Analyzed	LepR-Cre; Ngf flox/∆
		Mouse 1													Data sets analyzed	A-C									Data sets analyzed	A-C
Experiment 1	D0	0.35		Column A	Ngf flox/∆ control
				vs.	vs.										ANOVA summary										ANOVA summary
		LepR-Cre; Ngf flox/∆		Column B	LepR-Cre; Ngf flox/∆										F	93.49									F	24.64
		Mouse 13													P value	9.53008e-07									P value	0.000223467
Experiment 1	D0	0.04		Test details											P value summary	****									P value summary	***
				Test name	Unpaired t test										Significant diff. among means (P < 0.05)?	Yes									Significant diff. among means (P < 0.05)?	Yes
		Ngf flox/∆ control		Variance assumption	Individual variance for each row										R squared	0.9541									R squared	0.8456
		Mouse 5		Multiple comparisons	Set P value threshold
Experiment 1	D14	1.68		Method	Holm-Šídák method										Brown-Forsythe test										Brown-Forsythe test
				Alpha	0.05										F (DFn, DFd)	1.503 (2, 9)									F (DFn, DFd)	4.155 (2, 9)
		LepR-Cre; Ngf flox/∆													P value	0.273446									P value	0.0526893
		Mouse 17		Number of tests performed	3										P value summary	ns									P value summary	ns
Experiment 1	D14	0.32		Number of rows omitted	0										Are SDs significantly different (P < 0.05)?	No									Are SDs significantly different (P < 0.05)?	No
		Ngf flox/∆ control			Below threshold?	P value	Mean of Ngf flox/∆ control	Mean of LepR-Cre; Ngf flox/∆	Difference	SE of difference	t ratio	df	Adjusted P Value		Bartlett's test										Bartlett's test
		Mouse 9		D0	Yes	9.99136e-05	0.425	0.045	0.38	0.04183	9.084	6	0.000199817		Bartlett's statistic (corrected)	2.07									Bartlett's statistic (corrected)	5.338
Experiment 1	D28	0.82		D14	Yes	2.74705e-06	1.693	0.4025	1.29	0.07635	16.9	6	8.24113e-06		P value	0.355256									P value	0.069307
				D28	Yes	0.0130582	0.7825	0.41	0.3725	0.1069	3.485	6	0.0130582		P value summary	ns									P value summary	ns
		LepR-Cre; Ngf flox/∆													Are SDs significantly different (P < 0.05)?	No									Are SDs significantly different (P < 0.05)?	No
		Mouse 21
Experiment 1	D28	0.41													ANOVA table	SS	DF	MS	F (DFn, DFd)	P value					ANOVA table	SS	DF	MS	F (DFn, DFd)	P value
															Treatment (between columns)	3.417	2	1.708	F (2, 9) = 93.49	P=0.000000953008168					Treatment (between columns)	0.3481	2	0.1741	F (2, 9) = 24.64	P=0.000223467472383
		Ngf flox/∆ control													Residual (within columns)	0.1645	9	0.01827							Residual (within columns)	0.06358	9	0.007064
		Mouse 2													Total	3.581	11								Total	0.4117	11
Experiment 2	D0	0.4
															Model comparison	SS	DF	Probability it is correct							Model comparison	SS	DF	Probability it is correct
		LepR-Cre; Ngf flox/∆													Null H. All population means identical	3.581	11	0.00006195%							Null H. All population means identical	0.4117	11	0.08949%
		Mouse 14													Alternative H: Distinct population means	0.1645	9	100%							Alternative H: Distinct population means	0.06358	9	99.91%
Experiment 2	D0	0.07													Ratio of probabilities			0							Ratio of probabilities			1116
															Difference in AICc			28.59							Difference in AICc			14.04
		Ngf flox/∆ control
		Mouse 6													Normality of Residuals										Normality of Residuals
Experiment 2	D14	1.74													Test name	Statistics	P value	Passed normality test (alpha=0.05)?	P value summary						Test name	Statistics	P value	Passed normality test (alpha=0.05)?	P value summary
															D'Agostino-Pearson omnibus (K2)	0.5941	0.743005	Yes	ns						D'Agostino-Pearson omnibus (K2)	0.6342	0.728252	Yes	ns
		LepR-Cre; Ngf flox/∆													Anderson-Darling (A2*)	0.1652	0.919442	Yes	ns						Anderson-Darling (A2*)	0.2706	0.606992	Yes	ns
		Mouse 18													Shapiro-Wilk (W)	0.982	0.990396	Yes	ns						Shapiro-Wilk (W)	0.942	0.524422	Yes	ns
Experiment 2	D14	0.52													Kolmogorov-Smirnov (distance)	0.124	0.1	Yes	ns						Kolmogorov-Smirnov (distance)	0.1404	0.1	Yes	ns
		Ngf flox/∆ control													Data summary										Data summary
		Mouse 10													Number of treatments (columns)	3									Number of treatments (columns)	3
Experiment 2	D28	0.7													Number of values (total)	12									Number of values (total)	12
		LepR-Cre; Ngf flox/∆													Number of families	1									Number of families	1
		Mouse 22													Number of comparisons per family	2									Number of comparisons per family	2
Experiment 2	D28	0.37													Alpha	0.05									Alpha	0.05
		Ngf flox/∆ control													Šídák's multiple comparisons test	Mean Diff.	95.00% CI of diff.	Below threshold?	Summary	Adjusted P Value					Šídák's multiple comparisons test	Mean Diff.	95.00% CI of diff.	Below threshold?	Summary	Adjusted P Value
		Mouse 3													D0 vs. D14	-1.268	-1.523 to -1.012	Yes	****	6.54762e-07	A-B				D0 vs. D14	-0.3575	-0.5166 to -0.1984	Yes	***	0.000397357	A-B
Experiment 3	D0	0.41													D14 vs. D28	0.91	0.6541 to 1.166	Yes	****	1.07559e-05	B-C				D14 vs. D28	-0.0075	-0.1666 to 0.1516	No	ns	0.990464	B-C
		LepR-Cre; Ngf flox/∆													Test details	Mean 1	Mean 2	Mean Diff.	SE of diff.	n1	n2	t	DF		Test details	Mean 1	Mean 2	Mean Diff.	SE of diff.	n1	n2	t	DF
		Mouse 15													D0 vs. D14	0.425	1.693	-1.268	0.09558	4	4	13.26	9		D0 vs. D14	0.045	0.4025	-0.3575	0.05943	4	4	6.015	9
Experiment 3	D0	0.02													D14 vs. D28	1.693	0.7825	0.91	0.09558	4	4	9.521	9		D14 vs. D28	0.4025	0.41	-0.0075	0.05943	4	4	0.1262	9
		Ngf flox/∆ control
		Mouse 7
Experiment 3	D14	1.55
		LepR-Cre; Ngf flox/∆
		Mouse 19
Experiment 3	D14	0.47
		Ngf flox/∆ control
		Mouse 11
Experiment 3	D28	0.58
		LepR-Cre; Ngf flox/∆
		Mouse 23
Experiment 3	D28	0.32
		Ngf flox/∆ control
		Mouse 4
Experiment 4	D0	0.54
		LepR-Cre; Ngf flox/∆
		Mouse 16
Experiment 4	D0	0.05
		Ngf flox/∆ control
		Mouse 8
Experiment 4	D14	1.8
		LepR-Cre; Ngf flox/∆
		Mouse 20
Experiment 4	D14	0.3
		Ngf flox/∆ control
		Mouse 12
Experiment 4	D28	1.03
		LepR-Cre; Ngf flox/∆
		Mouse 24
Experiment 4	D28	0.54

## Sheet: ED Fig. 6d
ED Fig. 6d. Bone marrow area occupied by peripheral nerves before and after lethal irradiation and transplantation in LepR-Cre; Ngf flox/∆ mice
5 mice of each genotype at 4-5 months of age in 5 independent experiments
		Ngf flox/∆ control		Table Analyzed	log2(x+0.00e+00)
		Mouse 1
Experiment 1	D0	1.01		Two-way ANOVA	Ordinary
				Alpha	0.05
		LepR-Cre; Ngf flox/∆
		Mouse 16		Source of Variation	% of total variation	P value	P value summary	Significant?
Experiment 1	D0	0.74		Interaction	20.06	4.37357e-06	****	Yes
				Row Factor	4.183	0.0219893	*	Yes
		Ngf flox/∆ control		Column Factor	64.58	1.8303e-11	****	Yes
		Mouse 6
Experiment 1	D14	1.85		ANOVA table	SS	DF	MS	F (DFn, DFd)	P value
				Interaction	2.78	2	1.39	F (2, 24) = 21.56	P=0.000004373572238
		LepR-Cre; Ngf flox/∆		Row Factor	0.5796	2	0.2898	F (2, 24) = 4.494	P=0.021989314453428
		Mouse 21		Column Factor	8.949	1	8.949	F (1, 24) = 138.8	P=0.000000000018303
Experiment 1	D14	0.45		Residual	1.548	24	0.06449
		Ngf flox/∆ control		Difference between column means
		Mouse 11		Mean of Ngf.fl.-.control	0.2552
Experiment 1	D28	1.02		Mean of Lepr-cre..Ngf.fl.-	-0.8372
				Difference between means	1.092
		LepR-Cre; Ngf flox/∆		SE of difference	0.09273
		Mouse 26		95% CI of difference	0.9010 to 1.284
Experiment 1	D28	0.4
				Spearman's test for heteroscedasticity
		Ngf flox/∆ control		Rs of predicted Y vs. |residual|	-0.1274
		Mouse 2		P value (one tailed)	0.251061
Experiment 2	D0	1.05		Passed (P > 0.05)?	Yes
		LepR-Cre; Ngf flox/∆		Normality of Residuals
		Mouse 17		Test name	Statistics	P value	Passed normality test (alpha=0.05)?	P value summary
Experiment 2	D0	0.7		D'Agostino-Pearson omnibus (K2)	0.3133	0.855006	Yes	ns
				Anderson-Darling (A2*)	0.1122	0.991346	Yes	ns
		Ngf flox/∆ control		Shapiro-Wilk (W)	0.9888	0.983819	Yes	ns
		Mouse 7		Kolmogorov-Smirnov (distance)	0.06669	0.1	Yes	ns
Experiment 2	D14	1.7
				Data summary
		LepR-Cre; Ngf flox/∆		Number of columns (Column Factor)	2
		Mouse 22		Number of rows (Row Factor)	3
Experiment 2	D14	0.45		Number of values	30
		Ngf flox/∆ control		Compare cell means with others in its row and its column
		Mouse 12
Experiment 2	D28	0.88		Number of families	5
				Number of comparisons per row family	1
		LepR-Cre; Ngf flox/∆		Number of comparisons per column family	3
		Mouse 27		Alpha	0.05
Experiment 2	D28	0.35
				Tukey's multiple comparisons test	Mean Diff.	95.00% CI of diff.	Below threshold?	Summary	Adjusted P Value
		Ngf flox/∆ control
		Mouse 3		day.0
Experiment 3	D0	1.02		Ngf flox/∆ control vs. LepR-Cre; Ngf flox/∆	0.2907	-0.04082 to 0.6221	No	ns	0.0828822
		LepR-Cre; Ngf flox/∆		day.14
		Mouse 18		Ngf flox/∆ control vs. LepR-Cre; Ngf flox/∆	1.765	1.434 to 2.097	Yes	****	7.5332e-11
Experiment 3	D0	1.02
				day.28
		Ngf flox/∆ control		Ngf flox/∆ control vs. LepR-Cre; Ngf flox/∆	1.221	0.8897 to 1.553	Yes	****	7.6682e-08
		Mouse 8
Experiment 3	D14	1.34		Ngf flox/∆ control
				day.0 vs. day.14	-0.6606	-1.062 to -0.2595	Yes	**	0.00111163
		LepR-Cre; Ngf flox/∆		day.0 vs. day.28	-0.1396	-0.5407 to 0.2614	No	ns	0.664309
		Mouse 23		day.14 vs. day.28	0.521	0.1199 to 0.9221	Yes	**	0.00932314
Experiment 3	D14	0.52
				LepR-Cre; Ngf flox/∆
		Ngf flox/∆ control		day.0 vs. day.14	0.814	0.4129 to 1.215	Yes	***	0.000100552
		Mouse 13		day.0 vs. day.28	0.7909	0.3898 to 1.192	Yes	***	0.00014436
Experiment 3	D28	1.02		day.14 vs. day.28	-0.02308	-0.4242 to 0.3780	No	ns	0.988688
		LepR-Cre; Ngf flox/∆
		Mouse 28		Test details	Mean 1	Mean 2	Mean Diff.	SE of diff.	N1	N2	q	DF
Experiment 3	D28	0.5
				day.0
		Ngf flox/∆ control		Ngf flox/∆ control vs. LepR-Cre; Ngf flox/∆	-0.01158	-0.3022	0.2907	0.1606	5	5	2.559	24
		Mouse 4
Experiment 4	D0	1.07		day.14
				Ngf flox/∆ control vs. LepR-Cre; Ngf flox/∆	0.649	-1.116	1.765	0.1606	5	5	15.54	24
		LepR-Cre; Ngf flox/∆
		Mouse 19		day.28
Experiment 4	D0	0.83		Ngf flox/∆ control vs. LepR-Cre; Ngf flox/∆	0.1281	-1.093	1.221	0.1606	5	5	10.75	24
		Ngf flox/∆ control		Ngf flox/∆ control
		Mouse 9		day.0 vs. day.14	-0.01158	0.649	-0.6606	0.1606	5	5	5.817	24
Experiment 4	D14	1.5		day.0 vs. day.28	-0.01158	0.1281	-0.1396	0.1606	5	5	1.23	24
				day.14 vs. day.28	0.649	0.1281	0.521	0.1606	5	5	4.588	24
		LepR-Cre; Ngf flox/∆
		Mouse 24		LepR-Cre; Ngf flox/∆
Experiment 4	D14	0.62		day.0 vs. day.14	-0.3022	-1.116	0.814	0.1606	5	5	7.167	24
				day.0 vs. day.28	-0.3022	-1.093	0.7909	0.1606	5	5	6.964	24
		Ngf flox/∆ control		day.14 vs. day.28	-1.116	-1.093	-0.02308	0.1606	5	5	0.2032	24
		Mouse 14
Experiment 4	D28	1.28
		LepR-Cre; Ngf flox/∆
		Mouse 29
Experiment 4	D28	0.53
		Ngf flox/∆ control
		Mouse 5
Experiment 5	D0	0.83
		LepR-Cre; Ngf flox/∆
		Mouse 20
Experiment 5	D0	0.8
		Ngf flox/∆ control
		Mouse 10
Experiment 5	D14	1.5
		LepR-Cre; Ngf flox/∆
		Mouse 25
Experiment 5	D14	0.32
		Ngf flox/∆ control
		Mouse 15
Experiment 5	D28	1.33
		LepR-Cre; Ngf flox/∆
		Mouse 30
Experiment 5	D28	0.61

## Sheet: ED Fig. 6e
ED Fig. 6e. Bone marrow cellularities before and after lethal irradiation and transplantation in LepR-Cre; Ngf flox/∆ mice
5 mice of each genotype at 4-5 months of age in 5 independent experiments
		Ngf flox/∆ control		Table Analyzed	2Factor_unpaired_Value
		Mouse 1
Experiment 1	D0	10.1		Two-way ANOVA	Ordinary
				Alpha	0.05
		LepR-Cre; Ngf flox/∆
		Mouse 6		Source of Variation	% of total variation	P value	P value summary	Significant?
Experiment 1	D0	10.2		Interaction	8.904	0.00195106	**	Yes
				Row Factor	73.24	1.20453e-08	****	Yes
		Ngf flox/∆ control		Column Factor	7.44	0.00381493	**	Yes
		Mouse 11
Experiment 1	D28	8.2		ANOVA table	SS	DF	MS	F (DFn, DFd)	P value
				Interaction	4.56	1	4.56	F (1, 16) = 13.67	P=0.001951058869215
		LepR-Cre; Ngf flox/∆		Row Factor	37.51	1	37.51	F (1, 16) = 112.5	P=0.000000012045279
		Mouse 16		Column Factor	3.811	1	3.811	F (1, 16) = 11.43	P=0.003814931670432
Experiment 1	D28	5.72		Residual	5.336	16	0.3335
		Ngf flox/∆ control		Difference between column means
		Mouse 2		Mean of Ngf flox/∆ control	9.02
Experiment 2	D0	9.53		Mean of LepR-Cre; Ngf flox/∆	8.147
				Difference between means	0.873
		LepR-Cre; Ngf flox/∆		SE of difference	0.2583
		Mouse 7		95% CI of difference	0.3255 to 1.420
Experiment 2	D0	10.5
				Difference between row means
		Ngf flox/∆ control		Mean of day.0	9.953
		Mouse 12		Mean of day.28	7.214
Experiment 2	D28	8.28		Difference between means	2.739
				SE of difference	0.2583
		LepR-Cre; Ngf flox/∆		95% CI of difference	2.192 to 3.286
		Mouse 17
Experiment 2	D28	6.6		Interaction CI
				Mean diff, A1 - B1	-0.082
		Ngf flox/∆ control		Mean diff, A2 - B2	1.828
		Mouse 3		(A1 -B1) - (A2 - B2)	-1.91
Experiment 3	D0	9.54		95% CI of difference	-3.005 to -0.8150
				(B1 - A1) - (B2 - A2)	1.91
		LepR-Cre; Ngf flox/∆		95% CI of difference	0.8150 to 3.005
		Mouse 8
Experiment 3	D0	9.44		Spearman's test for heteroscedasticity
				Rs of predicted Y vs. |residual|	-0.1978
		Ngf flox/∆ control		P value (one tailed)	0.201542
		Mouse 13		Passed (P > 0.05)?	Yes
Experiment 3	D28	7.55
				Normality of Residuals
		LepR-Cre; Ngf flox/∆		Test name	Statistics	P value	Passed normality test (alpha=0.05)?	P value summary
		Mouse 18		D'Agostino-Pearson omnibus (K2)	0.9262	0.629321	Yes	ns
Experiment 3	D28	5.06		Anderson-Darling (A2*)	0.3566	0.421068	Yes	ns
				Shapiro-Wilk (W)	0.9653	0.654024	Yes	ns
		Ngf flox/∆ control		Kolmogorov-Smirnov (distance)	0.1334	0.1	Yes	ns
		Mouse 4
Experiment 4	D0	10.5		Data summary
				Number of columns (Column Factor)	2
		LepR-Cre; Ngf flox/∆		Number of rows (Row Factor)	2
		Mouse 9		Number of values	20
Experiment 4	D0	9.53
				Compare each cell mean with the other cell mean in that row
		Ngf flox/∆ control
		Mouse 14		Number of families	1
Experiment 4	D28	8.5		Number of comparisons per family	2
				Alpha	0.05
		LepR-Cre; Ngf flox/∆
		Mouse 19		Šídák's multiple comparisons test	Mean Diff.	95.00% CI of diff.	Below threshold?	Summary	Adjusted P Value
Experiment 4	D28	6.8
				Ngf flox/∆ control - LepR-Cre; Ngf flox/∆
		Ngf flox/∆ control		D0	-0.082	-0.9828 to 0.8188	No	ns	0.969444
		Mouse 5		D28	1.828	0.9272 to 2.729	Yes	***	0.000259049
Experiment 5	D0	9.89
		LepR-Cre; Ngf flox/∆		Test details	Mean 1	Mean 2	Mean Diff.	SE of diff.	N1	N2	t	DF
		Mouse 10
Experiment 5	D0	10.3		Ngf flox/∆ control - LepR-Cre; Ngf flox/∆
				D0	9.912	9.994	-0.082	0.3652	5	5	0.2245	16
		Ngf flox/∆ control		D28	8.128	6.3	1.828	0.3652	5	5	5.005	16
		Mouse 15
Experiment 5	D28	8.11
		LepR-Cre; Ngf flox/∆
		Mouse 20
Experiment 5	D28	7.32

## Sheet: ED Fig. 6f
ED Fig. 6f. Bone marrow HSC numbers before and after lethal irradiation and transplantation in LepR-Cre; Ngf flox/∆ mice
5 mice of each genotype at 4-5 months of age in 5 independent experiments
		Ngf flox/∆ control		Table Analyzed	log2(x+0.00e+00)
		Mouse 1
Experiment 1	D0	13130		Two-way ANOVA	Ordinary
				Alpha	0.05
		LepR-Cre; Ngf flox/∆
		Mouse 6		Source of Variation	% of total variation	P value	P value summary	Significant?
Experiment 1	D0	9180		Interaction	6.303	7.65448e-05	****	Yes
				Row Factor	83.32	1.862e-12	****	Yes
		Ngf flox/∆ control		Column Factor	6.747	5.33793e-05	****	Yes
		Mouse 11
Experiment 1	D28	2378		ANOVA table	SS	DF	MS	F (DFn, DFd)	P value
				Interaction	3.305	1	3.305	F (1, 16) = 27.75	P=0.000076544797810
		LepR-Cre; Ngf flox/∆		Row Factor	43.69	1	43.69	F (1, 16) = 366.9	P=0.000000000001862
		Mouse 16		Column Factor	3.538	1	3.538	F (1, 16) = 29.71	P=0.000053379302679
Experiment 1	D28	744		Residual	1.906	16	0.1191
		Ngf flox/∆ control		Difference between column means
		Mouse 2		Mean of Ngf flox/∆ control	12.28
Experiment 2	D0	12389		Mean of LepR-Cre; Ngf flox/∆	11.44
				Difference between means	0.8412
		LepR-Cre; Ngf flox/∆		SE of difference	0.1543
		Mouse 7		95% CI of difference	0.5141 to 1.168
Experiment 2	D0	15750
				Difference between row means
		Ngf flox/∆ control		Mean of day.0	13.34
		Mouse 12		Mean of day.28	10.38
Experiment 2	D28	3643		Difference between means	2.956
				SE of difference	0.1543
		LepR-Cre; Ngf flox/∆		95% CI of difference	2.629 to 3.283
		Mouse 17
Experiment 2	D28	726		Interaction CI
				Mean diff, A1 - B1	0.02818
		Ngf flox/∆ control		Mean diff, A2 - B2	1.654
		Mouse 3		(A1 -B1) - (A2 - B2)	-1.626
Experiment 3	D0	9540		95% CI of difference	-2.280 to -0.9717
				(B1 - A1) - (B2 - A2)	1.626
		LepR-Cre; Ngf flox/∆		95% CI of difference	0.9717 to 2.280
		Mouse 8
Experiment 3	D0	9440		Spearman's test for heteroscedasticity
				Rs of predicted Y vs. |residual|	0.318
		Ngf flox/∆ control		P value (one tailed)	0.0859272
		Mouse 13		Passed (P > 0.05)?	Yes
Experiment 3	D28	1812
				Normality of Residuals
		LepR-Cre; Ngf flox/∆		Test name	Statistics	P value	Passed normality test (alpha=0.05)?	P value summary
		Mouse 18		D'Agostino-Pearson omnibus (K2)	0.5187	0.771535	Yes	ns
Experiment 3	D28	759		Anderson-Darling (A2*)	0.2353	0.759496	Yes	ns
				Shapiro-Wilk (W)	0.9619	0.582128	Yes	ns
		Ngf flox/∆ control		Kolmogorov-Smirnov (distance)	0.08948	0.1	Yes	ns
		Mouse 4
Experiment 4	D0	7350		Data summary
				Number of columns (Column Factor)	2
		LepR-Cre; Ngf flox/∆		Number of rows (Row Factor)	2
		Mouse 9		Number of values	20
Experiment 4	D0	11436
				Compare each cell mean with the other cell mean in that row
		Ngf flox/∆ control
		Mouse 14		Number of families	1
Experiment 4	D28	1870		Number of comparisons per family	2
				Alpha	0.05
		LepR-Cre; Ngf flox/∆
		Mouse 19		Šídák's multiple comparisons test	Mean Diff.	95.00% CI of diff.	Below threshold?	Summary	Adjusted P Value
Experiment 4	D28	884
				Ngf flox/∆ control - LepR-Cre; Ngf flox/∆
		Ngf flox/∆ control		D0	0.02818	-0.5102 to 0.5665	No	ns	0.989772
		Mouse 5		D28	1.654	1.116 to 2.193	Yes	****	2.21966e-06
Experiment 5	D0	10879
		LepR-Cre; Ngf flox/∆		Test details	Mean 1	Mean 2	Mean Diff.	SE of diff.	N1	N2	t	DF
		Mouse 10
Experiment 5	D0	7210		Ngf flox/∆ control - LepR-Cre; Ngf flox/∆
				D0	13.35	13.32	0.02818	0.2183	5	5	0.1291	16
		Ngf flox/∆ control		D28	11.21	9.553	1.654	0.2183	5	5	7.579	16
		Mouse 15
Experiment 5	D28	2514
		LepR-Cre; Ngf flox/∆
		Mouse 20
Experiment 5	D28	659

## Sheet: ED Fig. 6g
ED Fig. 6g. Bone marrow LSK cell numbers before and after lethal irradiation and transplantation in LepR-Cre; Ngf flox/∆ mice
5 mice of each genotype at 4-5 months of age in 5 independent experiments
		Ngf flox/∆ control		Table Analyzed	log2(x+0.00e+00)
		Mouse 1
Experiment 1	D0	121200		Two-way ANOVA	Ordinary
				Alpha	0.05
		LepR-Cre; Ngf flox/∆
		Mouse 6		Source of Variation	% of total variation	P value	P value summary	Significant?
Experiment 1	D0	163200		Interaction	3.818	0.00447864	**	Yes
				Row Factor	86.5	3.7455e-11	****	Yes
		Ngf flox/∆ control		Column Factor	4.086	0.00352091	**	Yes
		Mouse 11
Experiment 1	D28	41000		ANOVA table	SS	DF	MS	F (DFn, DFd)	P value
				Interaction	0.9247	1	0.9247	F (1, 16) = 10.92	P=0.004478644052297
		LepR-Cre; Ngf flox/∆		Row Factor	20.95	1	20.95	F (1, 16) = 247.4	P=0.000000000037455
		Mouse 16		Column Factor	0.9897	1	0.9897	F (1, 16) = 11.69	P=0.003520910972473
Experiment 1	D28	17732		Residual	1.355	16	0.08469
		Ngf flox/∆ control		Difference between column means
		Mouse 2		Mean of Ngf flox/∆ control	16.17
Experiment 2	D0	162010		Mean of LepR-Cre; Ngf flox/∆	15.72
				Difference between means	0.4449
		LepR-Cre; Ngf flox/∆		SE of difference	0.1301
		Mouse 7		95% CI of difference	0.1690 to 0.7208
Experiment 2	D0	168000
				Difference between row means
		Ngf flox/∆ control		Mean of day.0	16.97
		Mouse 12		Mean of day.28	14.92
Experiment 2	D28	33948		Difference between means	2.047
				SE of difference	0.1301
		LepR-Cre; Ngf flox/∆		95% CI of difference	1.771 to 2.323
		Mouse 17
Experiment 2	D28	25080		Interaction CI
				Mean diff, A1 - B1	0.01485
		Ngf flox/∆ control		Mean diff, A2 - B2	0.8749
		Mouse 3		(A1 -B1) - (A2 - B2)	-0.8601
Experiment 3	D0	143100		95% CI of difference	-1.412 to -0.3083
				(B1 - A1) - (B2 - A2)	0.8601
		LepR-Cre; Ngf flox/∆		95% CI of difference	0.3083 to 1.412
		Mouse 8
Experiment 3	D0	103840		Spearman's test for heteroscedasticity
				Rs of predicted Y vs. |residual|	0.08531
		Ngf flox/∆ control		P value (one tailed)	0.360316
		Mouse 13		Passed (P > 0.05)?	Yes
Experiment 3	D28	36240
				Normality of Residuals
		LepR-Cre; Ngf flox/∆		Test name	Statistics	P value	Passed normality test (alpha=0.05)?	P value summary
		Mouse 18		D'Agostino-Pearson omnibus (K2)	3.876	0.143966	Yes	ns
Experiment 3	D28	20746		Anderson-Darling (A2*)	0.5272	0.156776	Yes	ns
				Shapiro-Wilk (W)	0.9244	0.120451	Yes	ns
		Ngf flox/∆ control		Kolmogorov-Smirnov (distance)	0.1515	0.1	Yes	ns
		Mouse 4
Experiment 4	D0	115500		Data summary
				Number of columns (Column Factor)	2
		LepR-Cre; Ngf flox/∆		Number of rows (Row Factor)	2
		Mouse 9		Number of values	20
Experiment 4	D0	114360
				Compare each cell mean with the other cell mean in that row
		Ngf flox/∆ control
		Mouse 14		Number of families	1
Experiment 4	D28	57800		Number of comparisons per family	2
				Alpha	0.05
		LepR-Cre; Ngf flox/∆
		Mouse 19		Šídák's multiple comparisons test	Mean Diff.	95.00% CI of diff.	Below threshold?	Summary	Adjusted P Value
Experiment 4	D28	23800
				Ngf flox/∆ control - LepR-Cre; Ngf flox/∆
		Ngf flox/∆ control		D0	0.01485	-0.4391 to 0.4688	No	ns	0.995993
		Mouse 5		D28	0.8749	0.4210 to 1.329	Yes	***	0.000431573
Experiment 5	D0	108790
		LepR-Cre; Ngf flox/∆		Test details	Mean 1	Mean 2	Mean Diff.	SE of diff.	N1	N2	t	DF
		Mouse 10
Experiment 5	D0	103000		Ngf flox/∆ control - LepR-Cre; Ngf flox/∆
				D0	16.97	16.96	0.01485	0.1841	5	5	0.08067	16
		Ngf flox/∆ control		D28	15.36	14.48	0.8749	0.1841	5	5	4.754	16
		Mouse 15
Experiment 5	D28	44605
		LepR-Cre; Ngf flox/∆
		Mouse 20
Experiment 5	D28	28548

## Sheet: ED Fig. 6h
ED Fig. 6h. NGF protein levels in peripheral blood serum before and after lethal irradiation and transplantation in LepR-Cre; Ngf flox/∆ mice
5 mice of each genotype at 6 months of age in 5 independent experiments
		Ngf flox/∆ control
		Mouse 1
Experiment 1	D0	0
		LepR-Cre; Ngf flox/∆
		Mouse 6
Experiment 1	D0	0
		Ngf flox/∆ control
		Mouse 1
Experiment 1	D14	0
		LepR-Cre; Ngf flox/∆
		Mouse 6
Experiment 1	D14	0
		Ngf flox/∆ control
		Mouse 1
Experiment 1	D28	0
		LepR-Cre; Ngf flox/∆
		Mouse 6
Experiment 1	D28	0
		Ngf flox/∆ control
		Mouse 2
Experiment 2	D0	0
		LepR-Cre; Ngf flox/∆
		Mouse 7
Experiment 2	D0	0
		Ngf flox/∆ control
		Mouse 2
Experiment 2	D14	0
		LepR-Cre; Ngf flox/∆
		Mouse 7
Experiment 2	D14	0
		Ngf flox/∆ control
		Mouse 2
Experiment 2	D28	0
		LepR-Cre; Ngf flox/∆
		Mouse 7
Experiment 2	D28	0
		Ngf flox/∆ control
		Mouse 3
Experiment 3	D0	0
		LepR-Cre; Ngf flox/∆
		Mouse 8
Experiment 3	D0	0
		Ngf flox/∆ control
		Mouse 3
Experiment 3	D14	0
		LepR-Cre; Ngf flox/∆
		Mouse 8
Experiment 3	D14	0
		Ngf flox/∆ control
		Mouse 3
Experiment 3	D28	0
		LepR-Cre; Ngf flox/∆
		Mouse 8
Experiment 3	D28	0
		Ngf flox/∆ control
		Mouse 4
Experiment 4	D0	0
		LepR-Cre; Ngf flox/∆
		Mouse 9
Experiment 4	D0	0
		Ngf flox/∆ control
		Mouse 4
Experiment 4	D14	0
		LepR-Cre; Ngf flox/∆
		Mouse 9
Experiment 4	D14	0
		Ngf flox/∆ control
		Mouse 4
Experiment 4	D28	0
		LepR-Cre; Ngf flox/∆
		Mouse 9
Experiment 4	D28	0
		Ngf flox/∆ control
		Mouse 5
Experiment 5	D0	0
		LepR-Cre; Ngf flox/∆
		Mouse 10
Experiment 5	D0	0
		Ngf flox/∆ control
		Mouse 5
Experiment 5	D14	0
		LepR-Cre; Ngf flox/∆
		Mouse 10
Experiment 5	D14	0
		Ngf flox/∆ control
		Mouse 5
Experiment 5	D28	0
		LepR-Cre; Ngf flox/∆
		Mouse 10
Experiment 5	D28	0

## Sheet: ED Fig. 6i
ED Fig. 6i. SCF protein levels in peripheral blood serum before and after lethal irradiation and transplantation in LepR-Cre; Ngf flox/∆ mice
6 mice of each genotype at 6 months of age in 6 independent experiments
		Ngf flox/∆ control		Table Analyzed	log2(x+0.00e+00)
		Mouse 1
Experiment 1	D0	80		Column A	Ngf flox/∆ control
				vs.	vs.
		LepR-Cre; Ngf flox/∆		Column B	LepR-Cre; Ngf flox/∆
		Mouse 7
Experiment 1	D0	109.22		Test details
				Test name	Unpaired t test
		Ngf flox/∆ control		Variance assumption	Individual variance for each row
		Mouse 1		Multiple comparisons	Set P value threshold
Experiment 1	D14	148		Method	Holm-Šídák method
				Alpha	0.05
		LepR-Cre; Ngf flox/∆
		Mouse 7		Number of tests performed	3
Experiment 1	D14	163		Number of rows omitted	0
		Ngf flox/∆ control			Below threshold?	P value	Mean of Ngf.fl.-.control	Mean of lepr-cre.ngf.fl.fl	Difference	SE of difference	t ratio	df	Adjusted P Value
		Mouse 1		D0	No	0.988652	6.795	6.8	-0.005034	0.3452	0.01458	10	0.990695
Experiment 1	D28	135.77		D14	No	0.903536	6.855	6.819	0.03568	0.287	0.1243	10	0.990695
				D28	No	0.59816	6.867	6.737	0.1296	0.2381	0.5443	10	0.935113
		LepR-Cre; Ngf flox/∆
		Mouse 7
Experiment 1	D28	110
		Ngf flox/∆ control
		Mouse 2
Experiment 2	D0	208.63
		LepR-Cre; Ngf flox/∆
		Mouse 8
Experiment 2	D0	76
		Ngf flox/∆ control
		Mouse 2
Experiment 2	D14	140
		LepR-Cre; Ngf flox/∆
		Mouse 8
Experiment 2	D14	152
		Ngf flox/∆ control
		Mouse 2
Experiment 2	D28	66
		LepR-Cre; Ngf flox/∆
		Mouse 8
Experiment 2	D28	96
		Ngf flox/∆ control
		Mouse 3
Experiment 3	D0	45.63
		LepR-Cre; Ngf flox/∆
		Mouse 9
Experiment 3	D0	145.35
		Ngf flox/∆ control
		Mouse 3
Experiment 3	D14	133
		LepR-Cre; Ngf flox/∆
		Mouse 9
Experiment 3	D14	120
		Ngf flox/∆ control
		Mouse 3
Experiment 3	D28	95.64
		LepR-Cre; Ngf flox/∆
		Mouse 9
Experiment 3	D28	78
		Ngf flox/∆ control
		Mouse 4
Experiment 4	D0	120
		LepR-Cre; Ngf flox/∆
		Mouse 10
Experiment 4	D0	136
		Ngf flox/∆ control
		Mouse 4
Experiment 4	D14	140
		LepR-Cre; Ngf flox/∆
		Mouse 10
Experiment 4	D14	88
		Ngf flox/∆ control
		Mouse 4
Experiment 4	D28	128
		LepR-Cre; Ngf flox/∆
		Mouse 10
Experiment 4	D28	132
		Ngf flox/∆ control
		Mouse 5
Experiment 5	D0	128
		LepR-Cre; Ngf flox/∆
		Mouse 11
Experiment 5	D0	112
		Ngf flox/∆ control
		Mouse 5
Experiment 5	D14	89
		LepR-Cre; Ngf flox/∆
		Mouse 11
Experiment 5	D14	132
		Ngf flox/∆ control
		Mouse 5
Experiment 5	D28	120
		LepR-Cre; Ngf flox/∆
		Mouse 11
Experiment 5	D28	120
		Ngf flox/∆ control
		Mouse 6
Experiment 6	D0	160
		LepR-Cre; Ngf flox/∆
		Mouse 12
Experiment 6	D0	104
		Ngf flox/∆ control
		Mouse 6
Experiment 6	D14	70
		LepR-Cre; Ngf flox/∆
		Mouse 12
Experiment 6	D14	60
		Ngf flox/∆ control
		Mouse 6
Experiment 6	D28	192
		LepR-Cre; Ngf flox/∆
		Mouse 12
Experiment 6	D28	113

## Sheet: ED Fig. 6j
ED Fig. 6j. VEGF protein levels in peripheral blood serum before and after lethal irradiation and transplantation in LepR-Cre; Ngf flox/∆ mice
6 mice of each genotype at 6 months of age in 6 independent experiments
		Ngf flox/∆ control		Table Analyzed	log2(x+0.00e+00)
		Mouse 1
Experiment 1	D0	100		Column A	Ngf flox/∆ control
				vs.	vs.
		LepR-Cre; Ngf flox/∆		Column B	LepR-Cre; Ngf flox/∆
		Mouse 7
Experiment 1	D0	110		Test details
				Test name	Unpaired t test
		Ngf flox/∆ control		Variance assumption	Individual variance for each row
		Mouse 1		Multiple comparisons	Set P value threshold
Experiment 1	D14	115		Method	Holm-Šídák method
				Alpha	0.05
		LepR-Cre; Ngf flox/∆
		Mouse 7		Number of tests performed	3
Experiment 1	D14	96		Number of rows omitted	0
		Ngf flox/∆ control			Below threshold?	P value	Mean of Ngf.fl.-.control	Mean of lepr-cre.ngf.fl.fl	Difference	SE of difference	t ratio	df	Adjusted P Value
		Mouse 1		D0	No	0.459016	6.636	6.552	0.08372	0.1087	0.7702	10	0.841674
Experiment 1	D28	115		D14	No	0.607765	6.971	6.843	0.1282	0.2419	0.5299	10	0.841674
				D28	No	0.469359	6.801	6.697	0.104	0.1383	0.752	10	0.841674
		LepR-Cre; Ngf flox/∆
		Mouse 7
Experiment 1	D28	120
		Ngf flox/∆ control
		Mouse 2
Experiment 2	D0	106
		LepR-Cre; Ngf flox/∆
		Mouse 8
Experiment 2	D0	86
		Ngf flox/∆ control
		Mouse 2
Experiment 2	D14	190
		LepR-Cre; Ngf flox/∆
		Mouse 8
Experiment 2	D14	85
		Ngf flox/∆ control
		Mouse 2
Experiment 2	D28	110
		LepR-Cre; Ngf flox/∆
		Mouse 8
Experiment 2	D28	112
		Ngf flox/∆ control
		Mouse 3
Experiment 3	D0	76
		LepR-Cre; Ngf flox/∆
		Mouse 9
Experiment 3	D0	85
		Ngf flox/∆ control
		Mouse 3
Experiment 3	D14	95
		LepR-Cre; Ngf flox/∆
		Mouse 9
Experiment 3	D14	180
		Ngf flox/∆ control
		Mouse 3
Experiment 3	D28	130
		LepR-Cre; Ngf flox/∆
		Mouse 9
Experiment 3	D28	90
		Ngf flox/∆ control
		Mouse 4
Experiment 4	D0	95
		LepR-Cre; Ngf flox/∆
		Mouse 10
Experiment 4	D0	85
		Ngf flox/∆ control
		Mouse 4
Experiment 4	D14	180
		LepR-Cre; Ngf flox/∆
		Mouse 10
Experiment 4	D14	130
		Ngf flox/∆ control
		Mouse 4
Experiment 4	D28	120
		LepR-Cre; Ngf flox/∆
		Mouse 10
Experiment 4	D28	100
		Ngf flox/∆ control
		Mouse 5
Experiment 5	D0	115
		LepR-Cre; Ngf flox/∆
		Mouse 11
Experiment 5	D0	100
		Ngf flox/∆ control
		Mouse 5
Experiment 5	D14	95
		LepR-Cre; Ngf flox/∆
		Mouse 11
Experiment 5	D14	120
		Ngf flox/∆ control
		Mouse 5
Experiment 5	D28	125
		LepR-Cre; Ngf flox/∆
		Mouse 11
Experiment 5	D28	120
		Ngf flox/∆ control
		Mouse 6
Experiment 6	D0	110
		LepR-Cre; Ngf flox/∆
		Mouse 12
Experiment 6	D0	100
		Ngf flox/∆ control
		Mouse 6
Experiment 6	D14	110
		LepR-Cre; Ngf flox/∆
		Mouse 12
Experiment 6	D14	100
		Ngf flox/∆ control
		Mouse 6
Experiment 6	D28	78
		LepR-Cre; Ngf flox/∆
		Mouse 12
Experiment 6	D28	86

## Sheet: ED Fig. 6k
ED Fig. 6k. Ang2 protein levels in peripheral blood serum before and after lethal irradiation and transplantation in LepR-Cre; Ngf flox/∆ mice
6 mice of each genotype at 6 months of age in 6 independent experiments
		Ngf flox/∆ control		Table Analyzed	log2(x+0.00e+00)
		Mouse 1
Experiment 1	D0	12		Column A	Ngf flox/∆ control
				vs.	vs.
		LepR-Cre; Ngf flox/∆		Column B	LepR-Cre; Ngf flox/∆
		Mouse 7
Experiment 1	D0	16		Test details
				Test name	Unpaired t test
		Ngf flox/∆ control		Variance assumption	Individual variance for each row
		Mouse 1		Multiple comparisons	Set P value threshold
Experiment 1	D14	15		Method	Holm-Šídák method
				Alpha	0.05
		LepR-Cre; Ngf flox/∆
		Mouse 7		Number of tests performed	3
Experiment 1	D14	13		Number of rows omitted	0
		Ngf flox/∆ control			Below threshold?	P value	Mean of Ngf.fl.-.control	Mean of lepr-cre.ngf.fl.fl	Difference	SE of difference	t ratio	df	Adjusted P Value
		Mouse 1		D0	No	0.798708	3.949	3.915	0.03334	0.1273	0.2619	10	0.967533
Experiment 1	D28	16		D14	No	0.680984	3.982	3.926	0.05596	0.1322	0.4234	10	0.967533
				D28	No	0.947433	3.971	3.986	-0.01511	0.2236	0.0676	10	0.967533
		LepR-Cre; Ngf flox/∆
		Mouse 7
Experiment 1	D28	12
		Ngf flox/∆ control
		Mouse 2
Experiment 2	D0	16
		LepR-Cre; Ngf flox/∆
		Mouse 8
Experiment 2	D0	18
		Ngf flox/∆ control
		Mouse 2
Experiment 2	D14	14
		LepR-Cre; Ngf flox/∆
		Mouse 8
Experiment 2	D14	16
		Ngf flox/∆ control
		Mouse 2
Experiment 2	D28	15
		LepR-Cre; Ngf flox/∆
		Mouse 8
Experiment 2	D28	18
		Ngf flox/∆ control
		Mouse 3
Experiment 3	D0	14
		LepR-Cre; Ngf flox/∆
		Mouse 9
Experiment 3	D0	15
		Ngf flox/∆ control
		Mouse 3
Experiment 3	D14	20
		LepR-Cre; Ngf flox/∆
		Mouse 9
Experiment 3	D14	15
		Ngf flox/∆ control
		Mouse 3
Experiment 3	D28	17
		LepR-Cre; Ngf flox/∆
		Mouse 9
Experiment 3	D28	13
		Ngf flox/∆ control
		Mouse 4
Experiment 4	D0	21
		LepR-Cre; Ngf flox/∆
		Mouse 10
Experiment 4	D0	13
		Ngf flox/∆ control
		Mouse 4
Experiment 4	D14	13
		LepR-Cre; Ngf flox/∆
		Mouse 10
Experiment 4	D14	16
		Ngf flox/∆ control
		Mouse 4
Experiment 4	D28	26
		LepR-Cre; Ngf flox/∆
		Mouse 10
Experiment 4	D28	16
		Ngf flox/∆ control
		Mouse 5
Experiment 5	D0	15
		LepR-Cre; Ngf flox/∆
		Mouse 11
Experiment 5	D0	15
		Ngf flox/∆ control
		Mouse 5
Experiment 5	D14	19
		LepR-Cre; Ngf flox/∆
		Mouse 11
Experiment 5	D14	19
		Ngf flox/∆ control
		Mouse 5
Experiment 5	D28	10
		LepR-Cre; Ngf flox/∆
		Mouse 11
Experiment 5	D28	22
		Ngf flox/∆ control
		Mouse 6
Experiment 6	D0	16
		LepR-Cre; Ngf flox/∆
		Mouse 12
Experiment 6	D0	14
		Ngf flox/∆ control
		Mouse 6
Experiment 6	D14	15
		LepR-Cre; Ngf flox/∆
		Mouse 12
Experiment 6	D14	13
		Ngf flox/∆ control
		Mouse 6
Experiment 6	D28	14
		LepR-Cre; Ngf flox/∆
		Mouse 12
Experiment 6	D28	16

[truncated: 3 more sheets: ED Fig. 6l, ED Fig. 6m, ED Fig. 6n]
