# Supplementary material for: Leptin receptor+ cells promote bone marrow innervation and regeneration by synthesizing nerve growth factor
Source: Nat Cell Biol. 2023 Nov 27;25(12):1746–57. doi: 10.1038/s41556-023-01284-9 (PMC10709146; doi:10.1038/s41556-023-01284-9)
Supplement: Supplementary file 17 — Statistical source data. [file 41556_2023_1284_MOESM17_ESM.xlsx]

## Sheet: ED Fig. 7a
ED Fig. 7a. Bone marrow area occupied by peripheral nerves before and after lethal irradiation and transplantation in Adiponectin-creER; Ngf flox/∆ mice
7 mice of each genotype at 2-3 months of age in 7 independent experiments
		Ngf flox/∆ control		Table Analyzed	2Factor_paired Factor1_Value
		Mouse 1
Experiment 1	D0	0.9		Two-way RM ANOVA	Matching: Stacked
				Assume sphericity?	No
		Adiponectin-creER; Ngf flox/∆		Alpha	0.05
		Mouse 8
Experiment 1	D0	0.5		Source of Variation	% of total variation	P value	P value summary	Significant?	Geisser-Greenhouse's epsilon
				Row Factor x Column Factor	6.295	0.0684833	ns	No
		Ngf flox/∆ control		Row Factor	34.47	6.40424e-05	****	Yes	0.9094
		Mouse 1		Column Factor	22.55	0.000404208	***	Yes
Experiment 1	D14	1.3		Subject	11.54	0.544324	ns	No
		Adiponectin-creER; Ngf flox/∆		ANOVA table	SS	DF	MS	F (DFn, DFd)	P value
		Mouse 8		Row Factor x Column Factor	0.1662	2	0.0831	F (2, 24) = 3.004	P=0.068483293744925
Experiment 1	D14	0.9		Row Factor	0.91	2	0.455	F (1.819, 21.83) = 16.45	P=0.000064042435615
				Column Factor	0.5952	1	0.5952	F (1, 12) = 23.44	P=0.000404208318243
		Ngf flox/∆ control		Subject	0.3048	12	0.0254	F (12, 24) = 0.9182	P=0.544323977516418
		Mouse 1		Residual	0.6638	24	0.02766
Experiment 1	D28	0.8
				Difference between column means
		Adiponectin-creER; Ngf flox/∆		Mean of ngf.fl.control	1.119
		Mouse 8		Mean of adipoq-creER.ngf.fl.control	0.881
Experiment 1	D28	1.1		Difference between means	0.2381
				SE of difference	0.04918
		Ngf flox/∆ control		95% CI of difference	0.1309 to 0.3453
		Mouse 2
Experiment 2	D0	1.1		Data summary
				Number of columns (Column Factor)	2
		Adiponectin-creER; Ngf flox/∆		Number of rows (Row Factor)	3
		Mouse 9		Number of subjects (Subject)	14
Experiment 2	D0	1		Number of missing values	0
		Ngf flox/∆ control		Compare cell means with others in its row and its column
		Mouse 2
Experiment 2	D14	1.4		Number of families	5
				Number of comparisons per row family	1
		Adiponectin-creER; Ngf flox/∆		Number of comparisons per column family	3
		Mouse 9		Alpha	0.05
Experiment 2	D14	0.8
				Tukey's multiple comparisons test	Mean Diff.	95.00% CI of diff.	Below threshold?	Summary	Adjusted P Value
		Ngf flox/∆ control
		Mouse 2		D0
Experiment 2	D28	1		Ngf flox/∆ control vs. Adiponectin-creER; Ngf flox/∆	0.1286	-0.09693 to 0.3541	No	ns	0.236785
		Adiponectin-creER; Ngf flox/∆		D14
		Mouse 9		Ngf flox/∆ control vs. Adiponectin-creER; Ngf flox/∆	0.4143	0.2671 to 0.5615	Yes	****	6.43915e-05
Experiment 2	D28	0.8
				D28
		Ngf flox/∆ control		Ngf flox/∆ control vs. Adiponectin-creER; Ngf flox/∆	0.1714	-0.02299 to 0.3658	No	ns	0.0787746
		Mouse 3
Experiment 3	D0	1.2		Ngf flox/∆ control
				D0 vs. D14	-0.4714	-0.7102 to -0.2327	Yes	**	0.00222158
		Adiponectin-creER; Ngf flox/∆		D0 vs. D28	-0.05714	-0.2674 to 0.1531	No	ns	0.697439
		Mouse 10		D14 vs. D28	0.4143	0.2318 to 0.5968	Yes	**	0.00106091
Experiment 3	D0	0.9
				Adiponectin-creER; Ngf flox/∆
		Ngf flox/∆ control		D0 vs. D14	-0.1857	-0.4883 to 0.1169	No	ns	0.223507
		Mouse 3		D0 vs. D28	-0.01429	-0.3956 to 0.3670	No	ns	0.992749
Experiment 3	D14	1.5		D14 vs. D28	0.1714	-0.1023 to 0.4452	No	ns	0.21297
		Adiponectin-creER; Ngf flox/∆
		Mouse 10		Test details	Mean 1	Mean 2	Mean Diff.	SE of diff.	N1
Experiment 3	D14	1.1
				D0
		Ngf flox/∆ control		Ngf flox/∆ control vs. Adiponectin-creER; Ngf flox/∆	0.9429	0.8143	0.1286	0.103	7
		Mouse 3
Experiment 3	D28	1.3		D14
				Ngf flox/∆ control vs. Adiponectin-creER; Ngf flox/∆	1.414	1	0.4143	0.06701	7
		Adiponectin-creER; Ngf flox/∆
		Mouse 10		D28
Experiment 3	D28	0.7		Ngf flox/∆ control vs. Adiponectin-creER; Ngf flox/∆	1	0.8286	0.1714	0.08921	7
		Ngf flox/∆ control		Ngf flox/∆ control
		Mouse 4		D0 vs. D14	0.9429	1.414	-0.4714	0.07781	7
Experiment 4	D0	0.8		D0 vs. D28	0.9429	1	-0.05714	0.06851	7
				D14 vs. D28	1.414	1	0.4143	0.05948	7
		Adiponectin-creER; Ngf flox/∆
		Mouse 11		Adiponectin-creER; Ngf flox/∆
Experiment 4	D0	0.6		D0 vs. D14	0.8143	1	-0.1857	0.09863	7
				D0 vs. D28	0.8143	0.8286	-0.01429	0.1243	7
		Ngf flox/∆ control		D14 vs. D28	1	0.8286	0.1714	0.08921	7
		Mouse 4
Experiment 4	D14	1.3
		Adiponectin-creER; Ngf flox/∆
		Mouse 11
Experiment 4	D14	1.2
		Ngf flox/∆ control
		Mouse 4
Experiment 4	D28	1.1
		Adiponectin-creER; Ngf flox/∆
		Mouse 11
Experiment 4	D28	0.8
		Ngf flox/∆ control
		Mouse 5
Experiment 5	D0	1
		Adiponectin-creER; Ngf flox/∆
		Mouse 12
Experiment 5	D0	0.8
		Ngf flox/∆ control
		Mouse 5
Experiment 5	D14	1.4
		Adiponectin-creER; Ngf flox/∆
		Mouse 12
Experiment 5	D14	0.9
		Ngf flox/∆ control
		Mouse 5
Experiment 5	D28	0.9
		Adiponectin-creER; Ngf flox/∆
		Mouse 12
Experiment 5	D28	0.6
		Ngf flox/∆ control
		Mouse 6
Experiment 6	D0	0.7
		Adiponectin-creER; Ngf flox/∆
		Mouse 13
Experiment 6	D0	0.8
		Ngf flox/∆ control
		Mouse 6
Experiment 6	D14	1.6
		Adiponectin-creER; Ngf flox/∆
		Mouse 13
Experiment 6	D14	1
		Ngf flox/∆ control
		Mouse 6
Experiment 6	D28	1
		Adiponectin-creER; Ngf flox/∆
		Mouse 13
Experiment 6	D28	1
		Ngf flox/∆ control
		Mouse 7
Experiment 7	D0	0.9
		Adiponectin-creER; Ngf flox/∆
		Mouse 14
Experiment 7	D0	1.1
		Ngf flox/∆ control
		Mouse 7
Experiment 7	D14	1.4
		Adiponectin-creER; Ngf flox/∆
		Mouse 14
Experiment 7	D14	1.1
		Ngf flox/∆ control
		Mouse 7
Experiment 7	D28	0.9
		Adiponectin-creER; Ngf flox/∆
		Mouse 14
Experiment 7	D28	0.8

## Sheet: ED Fig. 7b
ED Fig. 7b. Bone marrow cellularities before and after lethal irradiation and transplantation in Adiponectin-creER; Ngf flox/∆ mice
5 mice of each genotype at 2-3 months of age in 5 independent experiments
		Ngf flox/∆ control		Table Analyzed	2Factor_paired Factor1_Count
		Mouse 1
Experiment 1	D0	11.8		Two-way RM ANOVA	Matching: Stacked
				Assume sphericity?	Yes
		Adiponectin-creER; Ngf flox/∆		Alpha	0.05
		Mouse 6
Experiment 1	D0	10.2		Source of Variation	% of total variation	P value	P value summary	Significant?
				Row Factor x Column Factor	1.95	0.130547	ns	No
		Ngf flox/∆ control		Row Factor	82.67	4.24275e-06	****	Yes
		Mouse 1		Column Factor	3.868	0.0530988	ns	No
Experiment 1	D28	8.6		Subject	6.018	0.450721	ns	No
		Adiponectin-creER; Ngf flox/∆		ANOVA table	SS	DF	MS	F (DFn, DFd)	P value
		Mouse 6		Row Factor x Column Factor	1.201	1	1.201	F (1, 8) = 2.838	P=0.130547486055175
Experiment 1	D28	6.3		Row Factor	50.88	1	50.88	F (1, 8) = 120.3	P=0.000004242751823
				Column Factor	2.381	1	2.381	F (1, 8) = 5.141	P=0.053098806913426
		Ngf flox/∆ control		Subject	3.704	8	0.463	F (8, 8) = 1.095	P=0.450721290552641
		Mouse 2		Residual	3.384	8	0.423
Experiment 2	D0	9.9
				Difference between row means
		Adiponectin-creER; Ngf flox/∆		Mean of D0	10.84
		Mouse 7		Mean of D28	7.65
Experiment 2	D0	12.1		Difference between means	3.19
				SE of difference	0.2909
		Ngf flox/∆ control		95% CI of difference	2.519 to 3.861
		Mouse 2
Experiment 2	D28	8.3		Difference between column means
				Mean of Ngf flox/∆ control	9.59
		Adiponectin-creER; Ngf flox/∆		Mean of Adiponectin-creER; Ngf flox/∆	8.9
		Mouse 7		Difference between means	0.69
Experiment 2	D28	7.2		SE of difference	0.3043
				95% CI of difference	-0.01172 to 1.392
		Ngf flox/∆ control
		Mouse 3		Interaction CI
Experiment 3	D0	10.8		Mean diff, A1 - B1	0.2
				Mean diff, A2 - B2	1.18
		Adiponectin-creER; Ngf flox/∆		(A1 -B1) - (A2 - B2)	-0.98
		Mouse 8		95% CI of difference	-2.321 to 0.3615
Experiment 3	D0	11		(B1 - A1) - (B2 - A2)	0.98
				95% CI of difference	-0.3615 to 2.321
		Ngf flox/∆ control
		Mouse 3		Data summary
Experiment 3	D28	7.9		Number of columns (Column Factor)	2
				Number of rows (Row Factor)	2
		Adiponectin-creER; Ngf flox/∆		Number of subjects (Subject)	10
		Mouse 8		Number of missing values	0
Experiment 3	D28	7.1
				Compare each cell mean with the other cell mean in that row
		Ngf flox/∆ control
		Mouse 4		Number of families	1
Experiment 4	D0	11.3		Number of comparisons per family	2
				Alpha	0.05
		Adiponectin-creER; Ngf flox/∆
		Mouse 9		Sidak's multiple comparisons test	Mean Diff.	95.00% CI of diff.	Significant?	Summary	Adjusted P Value
Experiment 4	D0	10.8
				Ngf flox/∆ control vs. Adiponectin-creER; Ngf flox/∆
		Ngf flox/∆ control		D0	0.2	-0.8383 to 1.238	No	ns	0.87121
		Mouse 4		D28	1.18	0.1417 to 2.218	Yes	*	0.0253523
Experiment 4	D28	8.5
		Adiponectin-creER; Ngf flox/∆		Test details	Mean 1	Mean 2	Mean Diff.	SE of diff.	N1	N2	t	DF
		Mouse 9
Experiment 4	D28	6.9		Ngf flox/∆ control vs. Adiponectin-creER; Ngf flox/∆
				D0	10.94	10.74	0.2	0.421	5	5	0.4751	16
		Ngf flox/∆ control		D28	8.24	7.06	1.18	0.421	5	5	2.803	16
		Mouse 5
Experiment 5	D0	10.9
		Adiponectin-creER; Ngf flox/∆
		Mouse 10
Experiment 5	D0	9.6
		Ngf flox/∆ control
		Mouse 5
Experiment 5	D28	7.9
		Adiponectin-creER; Ngf flox/∆
		Mouse 10
Experiment 5	D28	7.8

## Sheet: ED Fig. 7c
ED Fig. 7c. Bone marrow HSC numbers before and after lethal irradiation and transplantation in Adiponectin-creER; Ngf flox/∆ mice
5 mice of each genotype at 2-3 months of age in 5 independent experiments
		Ngf flox/∆ control		Table Analyzed	2Factor_paired Factor1_Count
		Mouse 1
Experiment 1	D0	12560		Column A	Ngf flox/∆ control
				vs.	vs.
		Adiponectin-creER; Ngf flox/∆		Column B	Adiponectin-creER; Ngf flox/∆
		Mouse 6
Experiment 1	D0	13520		Test details
				Test name	Unpaired t test
		Ngf flox/∆ control		Variance assumption	Individual variance for each row
		Mouse 1		Multiple comparisons	Set P value threshold
Experiment 1	D28	2564		Method	Holm-Šídák method
				Alpha	0.05
		Adiponectin-creER; Ngf flox/∆
		Mouse 6		Number of tests performed	2
Experiment 1	D28	2100		Number of rows omitted	0
		Ngf flox/∆ control			Below threshold?	P value	Mean of ngf.fl.fl.control	Mean of adipoq-creER.ngf.fl.fl	Difference	SE of difference	t ratio	df	Adjusted P Value
		Mouse 2		D0	No	0.878528	11708	11542	165.6	1049	0.1578	8	0.878528
Experiment 2	D0	13320		D28	Yes	0.012669	2706	1438	1268	396.6	3.197	8	0.025177
		Adiponectin-creER; Ngf flox/∆			P value	Mean of ngf.fl.fl.control	Mean of adipoq-creER.ngf.fl.fl	Difference	SE of difference	t ratio	df	Adjusted P Value
		Mouse 7		D28	0.012669	2706	1438	1268	396.6	3.197	8	0.025177
Experiment 2	D0	9862
		Ngf flox/∆ control
		Mouse 2
Experiment 2	D28	3689
		Adiponectin-creER; Ngf flox/∆
		Mouse 7
Experiment 2	D28	986
		Ngf flox/∆ control
		Mouse 3
Experiment 3	D0	10590
		Adiponectin-creER; Ngf flox/∆
		Mouse 8
Experiment 3	D0	13860
		Ngf flox/∆ control
		Mouse 3
Experiment 3	D28	3250
		Adiponectin-creER; Ngf flox/∆
		Mouse 8
Experiment 3	D28	1020
		Ngf flox/∆ control
		Mouse 4
Experiment 4	D0	11750
		Adiponectin-creER; Ngf flox/∆
		Mouse 9
Experiment 4	D0	10240
		Ngf flox/∆ control
		Mouse 4
Experiment 4	D28	1986
		Adiponectin-creER; Ngf flox/∆
		Mouse 9
Experiment 4	D28	1365
		Ngf flox/∆ control
		Mouse 5
Experiment 5	D0	10320
		Adiponectin-creER; Ngf flox/∆
		Mouse 10
Experiment 5	D0	10230
		Ngf flox/∆ control
		Mouse 5
Experiment 5	D28	2041
		Adiponectin-creER; Ngf flox/∆
		Mouse 10
Experiment 5	D28	1720

## Sheet: ED Fig. 7d
ED Fig. 7d. Bone marrow LSK cell numbers before and after lethal irradiation and transplantation in Adiponectin-creER; Ngf flox/∆ mice
5 mice of each genotype at 2-3 months of age in 5 independent experiments
		Ngf flox/∆ control		Table Analyzed	log2(x+0.00e+00)
		Mouse 1
Experiment 1	D0	125400		Two-way RM ANOVA	Matching: Stacked
				Assume sphericity?	Yes
		Adiponectin-creER; Ngf flox/∆		Alpha	0.05
		Mouse 6
Experiment 1	D0	138600		Source of Variation	% of total variation	P value	P value summary	Significant?
				Row Factor x Column Factor	3.597	0.0109446	*	Yes
		Ngf flox/∆ control		Row Factor	87.5	2.06837e-07	****	Yes
		Mouse 1		Column Factor	3.431	0.0142305	*	Yes
Experiment 1	D28	38954		Subject	2.82	0.466213	ns	No
		Adiponectin-creER; Ngf flox/∆		ANOVA table	SS	DF	MS	F (DFn, DFd)	P value
		Mouse 6		Row Factor x Column Factor	0.8651	1	0.8651	F (1, 8) = 10.86	P=0.010944628632551
Experiment 1	D28	13568		Row Factor	21.05	1	21.05	F (1, 8) = 264.1	P=0.000000206836885
				Column Factor	0.8253	1	0.8253	F (1, 8) = 9.734	P=0.014230510641872
		Ngf flox/∆ control		Subject	0.6783	8	0.08478	F (8, 8) = 1.064	P=0.466213364527976
		Mouse 2		Residual	0.6376	8	0.0797
Experiment 2	D0	132500
				Difference between row means
		Adiponectin-creER; Ngf flox/∆		Mean of D0	16.89
		Mouse 7		Mean of D28	14.84
Experiment 2	D0	123500		Difference between means	2.052
				SE of difference	0.1263
		Ngf flox/∆ control		95% CI of difference	1.761 to 2.343
		Mouse 2
Experiment 2	D28	49865		Difference between column means
				Mean of ngf.fl.fl.control	16.07
		Adiponectin-creER; Ngf flox/∆		Mean of adipoq-creER.ngf.fl.fl	15.66
		Mouse 7		Difference between means	0.4063
Experiment 2	D28	24513		SE of difference	0.1302
				95% CI of difference	0.1060 to 0.7066
		Ngf flox/∆ control
		Mouse 3		Interaction CI
Experiment 3	D0	126800		Mean diff, A1 - B1	-0.009696
				Mean diff, A2 - B2	0.8222
		Adiponectin-creER; Ngf flox/∆		(A1 -B1) - (A2 - B2)	-0.8319
		Mouse 8		95% CI of difference	-1.414 to -0.2497
Experiment 3	D0	135600		(B1 - A1) - (B2 - A2)	0.8319
				95% CI of difference	0.2497 to 1.414
		Ngf flox/∆ control
		Mouse 3		Data summary
Experiment 3	D28	36890		Number of columns (Column Factor)	2
				Number of rows (Row Factor)	2
		Adiponectin-creER; Ngf flox/∆		Number of subjects (Subject)	10
		Mouse 8		Number of missing values	0
Experiment 3	D28	32564
				Compare each cell mean with the other cell mean in that row
		Ngf flox/∆ control
		Mouse 4		Number of families	1
Experiment 4	D0	112600		Number of comparisons per family	2
				Alpha	0.05
		Adiponectin-creER; Ngf flox/∆
		Mouse 9		Sidak's multiple comparisons test	Mean Diff.	95.00% CI of diff.	Significant?	Summary	Adjusted P Value
Experiment 4	D0	112300
				Ngf flox/∆ control vs. Adiponectin-creER; Ngf flox/∆
		Ngf flox/∆ control		D0	-0.009696	-0.4571 to 0.4377	No	ns	0.998238
		Mouse 4		D28	0.8222	0.3749 to 1.270	Yes	***	0.000678504
Experiment 4	D28	30156
		Adiponectin-creER; Ngf flox/∆		Test details	Mean 1	Mean 2	Mean Diff.	SE of diff.	N1	N2	t	DF
		Mouse 9
Experiment 4	D28	20536		Ngf flox/∆ control vs. Adiponectin-creER; Ngf flox/∆
				D0	16.88	16.89	-0.009696	0.1814	5	5	0.05346	16
		Ngf flox/∆ control		D28	15.25	14.43	0.8222	0.1814	5	5	4.533	16
		Mouse 5
Experiment 5	D0	108900
		Adiponectin-creER; Ngf flox/∆
		Mouse 10
Experiment 5	D0	102500
		Ngf flox/∆ control
		Mouse 5
Experiment 5	D28	41268
		Adiponectin-creER; Ngf flox/∆
		Mouse 10
Experiment 5	D28	23200

## Sheet: ED Fig. 7e
ED Fig. 7e. Leakage of intravenously-injected Evans blue dye into femoral bone marrow after lethal irradiation and transplantation in Adiponectin-creER; Ngf flox/∆ mice
5 mice of each genotype at 2-3 months of age in 5 independent experiments
		Ngf flox/∆ control		Table Analyzed	2Factor_paired Factor1_Count
		Mouse 1
Experiment 1	D14	4.5		Column A	Ngf flox/∆ control
				vs.	vs.
		Adiponectin-creER; Ngf flox/∆		Column B	Adiponectin-creER; Ngf flox/∆
		Mouse 6
Experiment 1	D14	4.8		Test details
				Test name	Unpaired t test
		Ngf flox/∆ control		Variance assumption	Individual variance for each row
		Mouse 1		Multiple comparisons	Set P value threshold
Experiment 1	D28	0.1		Method	Holm-Šídák method
				Alpha	0.05
		Adiponectin-creER; Ngf flox/∆
		Mouse 6		Number of tests performed	2
Experiment 1	D28	0.8		Number of rows omitted	0
		Ngf flox/∆ control			Below threshold?	P value	Mean of ngf.fl.fl.control	Mean of adipoq-creER.ngf.fl.fl	Difference	SE of difference	t ratio	df	Adjusted P Value
		Mouse 2		D14	No	0.562532	3.38	3.72	-0.34	0.5628	0.6041	8	0.562532
Experiment 2	D14	3.5		D28	Yes	0.002579	0.12	0.6	-0.48	0.1114	4.311	8	0.005151
		Adiponectin-creER; Ngf flox/∆			P value	Mean of ngf.fl.fl.control	Mean of adipoq-creER.ngf.fl.fl	Difference	SE of difference	t ratio	df	Adjusted P Value
		Mouse 7		D28	0.002579	0.12	0.6	-0.48	0.1114	4.311	8	0.005151
Experiment 2	D14	3.2
		Ngf flox/∆ control
		Mouse 2
Experiment 2	D28	0.1
		Adiponectin-creER; Ngf flox/∆
		Mouse 7
Experiment 2	D28	0.6
		Ngf flox/∆ control
		Mouse 3
Experiment 3	D14	1.9
		Adiponectin-creER; Ngf flox/∆
		Mouse 8
Experiment 3	D14	3.5
		Ngf flox/∆ control
		Mouse 3
Experiment 3	D28	0.2
		Adiponectin-creER; Ngf flox/∆
		Mouse 8
Experiment 3	D28	0.7
		Ngf flox/∆ control
		Mouse 4
Experiment 4	D14	3.8
		Adiponectin-creER; Ngf flox/∆
		Mouse 9
Experiment 4	D14	2.8
		Ngf flox/∆ control
		Mouse 4
Experiment 4	D28	0.2
		Adiponectin-creER; Ngf flox/∆
		Mouse 9
Experiment 4	D28	0.2
		Ngf flox/∆ control
		Mouse 5
Experiment 5	D14	3.2
		Adiponectin-creER; Ngf flox/∆
		Mouse 10
Experiment 5	D14	4.3
		Ngf flox/∆ control
		Mouse 5
Experiment 5	D28	0
		Adiponectin-creER; Ngf flox/∆
		Mouse 10
Experiment 5	D28	0.7

## Sheet: ED Fig. 7f
ED Fig. 7f. Bone marrow LepR+ cell numbers in Adiponectin-creER; Ngf flox/∆ mice before and after lethal irradiation and transplantation
5 mice of each genotype at 2-3 months of age in 5 independent experiments
		Ngf flox/∆ control		Table Analyzed	log2(x+0.00e+00)
		Mouse 1
Experiment 1	D0	213000		Two-way RM ANOVA	Matching: Stacked
				Assume sphericity?	No
		Adiponectin-creER; Ngf flox/∆		Alpha	0.05
		Mouse 6
Experiment 1	D0	215100		Source of Variation	% of total variation	P value	P value summary	Significant?	Geisser-Greenhouse's epsilon
				Row Factor x Column Factor	0.5132	0.0579062	ns	No
		Ngf flox/∆ control		Row Factor	96.73	3.05e-13	****	Yes	0.8034
		Mouse 1		Column Factor	0.805	0.0191234	*	Yes
Experiment 1	D14	24650		Subject	0.7523	0.331793	ns	No
		Adiponectin-creER; Ngf flox/∆		ANOVA table	SS	DF	MS	F (DFn, DFd)	P value
		Mouse 6		Row Factor x Column Factor	0.331	2	0.1655	F (2, 16) = 3.422	P=0.057906182056472
Experiment 1	D14	16530		Row Factor	62.39	2	31.2	F (1.607, 12.85) = 645.0	P=0.000000000000305
				Column Factor	0.5192	1	0.5192	F (1, 8) = 8.560	P=0.019123440575684
		Ngf flox/∆ control		Subject	0.4853	8	0.06066	F (8, 16) = 1.254	P=0.331792785520438
		Mouse 1		Residual	0.7738	16	0.04836
Experiment 1	D28	169500
				Difference between column means
		Adiponectin-creER; Ngf flox/∆		Mean of Ngf flox/∆ control	16.47
		Mouse 6		Mean of Adiponectin-creER; Ngf flox/∆	16.2
Experiment 1	D28	95620		Difference between means	0.2631
				SE of difference	0.08993
		Ngf flox/∆ control		95% CI of difference	0.05573 to 0.4705
		Mouse 2
Experiment 2	D0	243000		Data summary
				Number of columns (Column Factor)	2
		Adiponectin-creER; Ngf flox/∆		Number of rows (Row Factor)	3
		Mouse 7		Number of subjects (Subject)	10
Experiment 2	D0	225600		Number of missing values
		Ngf flox/∆ control		Compare each cell mean with the other cell mean in that row
		Mouse 2
Experiment 2	D14	23460		Number of families	1
				Number of comparisons per family	3
		Adiponectin-creER; Ngf flox/∆		Alpha	0.05
		Mouse 7
Experiment 2	D14	22130		Sidak's multiple comparisons test	Mean Diff.	95.00% CI of diff.	Significant?	Summary	Adjusted P Value
		Ngf flox/∆ control		Ngf flox/∆ control vs. Adiponectin-creER; Ngf flox/∆
		Mouse 2		D0	-0.03218	-0.3290 to 0.2646	No	ns	0.984754
Experiment 2	D28	143200		D14	0.4391	-0.1759 to 1.054	No	ns	0.178977
				D28	0.3824	0.03963 to 0.7251	Yes	*	0.0307123
		Adiponectin-creER; Ngf flox/∆
		Mouse 7
Experiment 2	D28	115600		Test details	Mean 1	Mean 2	Mean Diff.	SE of diff.	N1	N2	t	DF
		Ngf flox/∆ control		Ngf flox/∆ control vs. Adiponectin-creER; Ngf flox/∆
		Mouse 3		D0	17.66	17.69	-0.03218	0.09832	5	5	0.3272	7.855
Experiment 3	D0	198000		D14	14.55	14.11	0.4391	0.2031	5	5	2.163	7.751
				D28	17.18	16.8	0.3824	0.1098	5	5	3.483	6.947
		Adiponectin-creER; Ngf flox/∆
		Mouse 8
Experiment 3	D0	176500
		Ngf flox/∆ control
		Mouse 3
Experiment 3	D14	35610
		Adiponectin-creER; Ngf flox/∆
		Mouse 8
Experiment 3	D14	13210
		Ngf flox/∆ control
		Mouse 3
Experiment 3	D28	143900
		Adiponectin-creER; Ngf flox/∆
		Mouse 8
Experiment 3	D28	125100
		Ngf flox/∆ control
		Mouse 4
Experiment 4	D0	201300
		Adiponectin-creER; Ngf flox/∆
		Mouse 9
Experiment 4	D0	239600
		Ngf flox/∆ control
		Mouse 4
Experiment 4	D14	20150
		Adiponectin-creER; Ngf flox/∆
		Mouse 9
Experiment 4	D14	20560
		Ngf flox/∆ control
		Mouse 4
Experiment 4	D28	156200
		Adiponectin-creER; Ngf flox/∆
		Mouse 9
Experiment 4	D28	102600
		Ngf flox/∆ control
		Mouse 5
Experiment 5	D0	186500
		Adiponectin-creER; Ngf flox/∆
		Mouse 10
Experiment 5	D0	209600
		Ngf flox/∆ control
		Mouse 5
Experiment 5	D14	19360
		Adiponectin-creER; Ngf flox/∆
		Mouse 10
Experiment 5	D14	17650
		Ngf flox/∆ control
		Mouse 5
Experiment 5	D28	132500
		Adiponectin-creER; Ngf flox/∆
		Mouse 10
Experiment 5	D28	135400

## Sheet: ED Fig. 7g
ED Fig. 7f. Bone marrow endothelial cell numbers in Adiponectin-creER; Ngf flox/∆ mice before and after lethal irradiation and transplantation
5 mice of each genotype at 2-3 months of age in 5 independent experiments
		Ngf flox/∆ control		Table Analyzed	2Factor_paired Factor1_Count
		Mouse 1
Experiment 1	D0	178600		Column A	Ngf flox/∆ control
				vs.	vs.
		Adiponectin-creER; Ngf flox/∆		Column B	Adiponectin-creER; Ngf flox/∆
		Mouse 6
Experiment 1	D0	136800		Test details
				Test name	Unpaired t test
		Ngf flox/∆ control		Variance assumption	Individual variance for each row
		Mouse 1		Multiple comparisons	Set P value threshold
Experiment 1	D14	32100		Method	Holm-Šídák method
				Alpha	0.05
		Adiponectin-creER; Ngf flox/∆
		Mouse 6		Number of tests performed	3
Experiment 1	D14	9650		Number of rows omitted	0
		Ngf flox/∆ control			Below threshold?	P value	Mean of ngf.fl.fl.control	Mean of adipoq-creER.ngf.fl.fl	Difference	SE of difference	t ratio	df	Adjusted P Value
		Mouse 1		D0	No	0.837867	178520	182420	-3900	18449	0.2114	8	0.837867
Experiment 1	D28	176800		D14	Yes	0.009042	25380	13756	11624	3395	3.423	8	0.026881
				D28	Yes	0.011924	168580	125920	42660	13177	3.237	8	0.026881
		Adiponectin-creER; Ngf flox/∆
		Mouse 6
Experiment 1	D28	103200
		Ngf flox/∆ control
		Mouse 2
Experiment 2	D0	169500
		Adiponectin-creER; Ngf flox/∆
		Mouse 7
Experiment 2	D0	198600
		Ngf flox/∆ control
		Mouse 2
Experiment 2	D14	16900
		Adiponectin-creER; Ngf flox/∆
		Mouse 7
Experiment 2	D14	9930
		Ngf flox/∆ control
		Mouse 2
Experiment 2	D28	201900
		Adiponectin-creER; Ngf flox/∆
		Mouse 7
Experiment 2	D28	143200
		Ngf flox/∆ control
		Mouse 3
Experiment 3	D0	132400
		Adiponectin-creER; Ngf flox/∆
		Mouse 8
Experiment 3	D0	178900
		Ngf flox/∆ control
		Mouse 3
Experiment 3	D14	29600
		Adiponectin-creER; Ngf flox/∆
		Mouse 8
Experiment 3	D14	12600
		Ngf flox/∆ control
		Mouse 3
Experiment 3	D28	136800
		Adiponectin-creER; Ngf flox/∆
		Mouse 8
Experiment 3	D28	135600
		Ngf flox/∆ control
		Mouse 4
Experiment 4	D0	196800
		Adiponectin-creER; Ngf flox/∆
		Mouse 9
Experiment 4	D0	196300
		Ngf flox/∆ control
		Mouse 4
Experiment 4	D14	21500
		Adiponectin-creER; Ngf flox/∆
		Mouse 9
Experiment 4	D14	19800
		Ngf flox/∆ control
		Mouse 4
Experiment 4	D28	168500
		Adiponectin-creER; Ngf flox/∆
		Mouse 9
Experiment 4	D28	135500
		Ngf flox/∆ control
		Mouse 5
Experiment 5	D0	215300
		Adiponectin-creER; Ngf flox/∆
		Mouse 10
Experiment 5	D0	201500
		Ngf flox/∆ control
		Mouse 5
Experiment 5	D14	26800
		Adiponectin-creER; Ngf flox/∆
		Mouse 10
Experiment 5	D14	16800
		Ngf flox/∆ control
		Mouse 5
Experiment 5	D28	158900
		Adiponectin-creER; Ngf flox/∆
		Mouse 10
Experiment 5	D28	112100

## Sheet: ED Fig. 7h
ED Fig. 7h. SCF protein levels in bone marrow serum before and after irradiation and transplantation in Adiponectin-creER; Ngf flox/∆ mice
8 mice of each genotype at 2-3 months of age in 8 independent experiments
		Ngf flox/∆ control		Table Analyzed	log2(x+0.00e+00)
		Mouse 1
Experiment 1	D0	63		Two-way RM ANOVA	Matching: Stacked
				Assume sphericity?	No
		Adiponectin-creER; Ngf flox/∆		Alpha	0.05
		Mouse 9
Experiment 1	D0	83		Source of Variation	% of total variation	P value	P value summary	Significant?	Geisser-Greenhouse's epsilon
				Row Factor x Column Factor	7.384	0.006875	**	Yes
		Ngf flox/∆ control		Row Factor	67.64	1.04169e-08	****	Yes	0.7973
		Mouse 1		Column Factor	0.09017	0.689791	ns	No
Experiment 1	D14	196		Subject	7.601	0.58704	ns	No
		Adiponectin-creER; Ngf flox/∆		ANOVA table	SS	DF	MS	F (DFn, DFd)	P value
		Mouse 9		Row Factor x Column Factor	1.319	2	0.6594	F (2, 28) = 5.981	P=0.006874996230110
Experiment 1	D14	173		Row Factor	12.08	2	6.041	F (1.595, 22.33) = 54.79	P=0.000000010416916
				Column Factor	0.01611	1	0.01611	F (1, 14) = 0.1661	P=0.689791431988329
		Ngf flox/∆ control		Subject	1.358	14	0.09698	F (14, 28) = 0.8796	P=0.587040273621676
		Mouse 1		Residual	3.087	28	0.1103
Experiment 1	D28	97
				Difference between column means
		Adiponectin-creER; Ngf flox/∆		Mean of ngf.fl.control	6.703
		Mouse 9		Mean of adipoq-creER.ngf.fl	6.666
Experiment 1	D28	110		Difference between means	0.03663
				SE of difference	0.0899
		Ngf flox/∆ control		95% CI of difference	-0.1562 to 0.2294
		Mouse 2
Experiment 2	D0	81		Data summary
				Number of columns (Column Factor)	2
		Adiponectin-creER; Ngf flox/∆		Number of rows (Row Factor)	3
		Mouse 10		Number of subjects (Subject)	16
Experiment 2	D0	72		Number of missing values	0
		Ngf flox/∆ control		Compare cell means with others in its row and its column
		Mouse 2
Experiment 2	D14	234		Number of families	5
				Number of comparisons per row family	1
		Adiponectin-creER; Ngf flox/∆		Number of comparisons per column family	3
		Mouse 10		Alpha	0.05
Experiment 2	D14	143
				Tukey's multiple comparisons test	Mean Diff.	95.00% CI of diff.	Below threshold?	Summary	Adjusted P Value
		Ngf flox/∆ control
		Mouse 2		D0
Experiment 2	D28	83		Ngf flox/∆ control vs. Adiponectin-creER; Ngf flox/∆	-0.0008241	-0.2518 to 0.2501	No	ns	0.994474
		Adiponectin-creER; Ngf flox/∆		D14
		Mouse 10		Ngf flox/∆ control vs. Adiponectin-creER; Ngf flox/∆	0.4601	0.1801 to 0.7400	Yes	**	0.00398921
Experiment 2	D28	121
				D28
		Ngf flox/∆ control		Ngf flox/∆ control vs. Adiponectin-creER; Ngf flox/∆	-0.3494	-0.8319 to 0.1332	No	ns	0.141246
		Mouse 3
Experiment 3	D0	55		Ngf flox/∆ control
				D0 vs. D14	-1.425	-1.721 to -1.130	Yes	****	5.2607e-06
		Adiponectin-creER; Ngf flox/∆		D0 vs. D28	-0.175	-0.5087 to 0.1587	No	ns	0.328749
		Mouse 11		D14 vs. D28	1.25	0.8185 to 1.682	Yes	***	0.000153913
Experiment 3	D0	63
				Adiponectin-creER; Ngf flox/∆
		Ngf flox/∆ control		D0 vs. D14	-0.9646	-1.367 to -0.5626	Yes	***	0.000503048
		Mouse 3		D0 vs. D28	-0.5236	-1.263 to 0.2157	No	ns	0.162472
Experiment 3	D14	215		D14 vs. D28	0.441	-0.1428 to 1.025	No	ns	0.134475
		Adiponectin-creER; Ngf flox/∆
		Mouse 11		Test details	Mean 1	Mean 2	Mean Diff.	SE of diff.	N1
Experiment 3	D14	164
				D0
		Ngf flox/∆ control		Ngf flox/∆ control vs. Adiponectin-creER; Ngf flox/∆	6.169	6.17	-0.0008241	0.1169	8
		Mouse 3
Experiment 3	D28	65		D14
				Ngf flox/∆ control vs. Adiponectin-creER; Ngf flox/∆	7.595	7.135	0.4601	0.1275	8
		Adiponectin-creER; Ngf flox/∆
		Mouse 11		D28
Experiment 3	D28	156		Ngf flox/∆ control vs. Adiponectin-creER; Ngf flox/∆	6.344	6.694	-0.3494	0.2224	8
		Ngf flox/∆ control		Ngf flox/∆ control
		Mouse 4		D0 vs. D14	6.169	7.595	-1.425	0.1005	8
Experiment 4	D0	79		D0 vs. D28	6.169	6.344	-0.175	0.1133	8
				D14 vs. D28	7.595	6.344	1.25	0.1467	8
		Adiponectin-creER; Ngf flox/∆
		Mouse 12		Adiponectin-creER; Ngf flox/∆
Experiment 4	D0	71		D0 vs. D14	6.17	7.135	-0.9646	0.1365	8
				D0 vs. D28	6.17	6.694	-0.5236	0.251	8
		Ngf flox/∆ control		D14 vs. D28	7.135	6.694	0.441	0.1982	8
		Mouse 4
Experiment 4	D14	206
		Adiponectin-creER; Ngf flox/∆
		Mouse 12
Experiment 4	D14	100
		Ngf flox/∆ control
		Mouse 4
Experiment 4	D28	61
		Adiponectin-creER; Ngf flox/∆
		Mouse 12
Experiment 4	D28	98
		Ngf flox/∆ control
		Mouse 5
Experiment 5	D0	70
		Adiponectin-creER; Ngf flox/∆
		Mouse 13
Experiment 5	D0	62
		Ngf flox/∆ control
		Mouse 5
Experiment 5	D14	176
		Adiponectin-creER; Ngf flox/∆
		Mouse 13
Experiment 5	D14	186
		Ngf flox/∆ control
		Mouse 5
Experiment 5	D28	63
		Adiponectin-creER; Ngf flox/∆
		Mouse 13
Experiment 5	D28	109
		Ngf flox/∆ control
		Mouse 6
Experiment 6	D0	62
		Adiponectin-creER; Ngf flox/∆
		Mouse 14
Experiment 6	D0	59
		Ngf flox/∆ control
		Mouse 6
Experiment 6	D14	156
		Adiponectin-creER; Ngf flox/∆
		Mouse 14
Experiment 6	D14	113
		Ngf flox/∆ control
		Mouse 6
Experiment 6	D28	76
		Adiponectin-creER; Ngf flox/∆
		Mouse 14
Experiment 6	D28	155
		Ngf flox/∆ control
		Mouse 7
Experiment 7	D0	85
		Adiponectin-creER; Ngf flox/∆
		Mouse 15
Experiment 7	D0	87
		Ngf flox/∆ control
		Mouse 7
Experiment 7	D14	186
		Adiponectin-creER; Ngf flox/∆
		Mouse 15
Experiment 7	D14	123
		Ngf flox/∆ control
		Mouse 7
Experiment 7	D28	110
		Adiponectin-creER; Ngf flox/∆
		Mouse 15
Experiment 7	D28	59
		Ngf flox/∆ control
		Mouse 8
Experiment 8	D0	88
		Adiponectin-creER; Ngf flox/∆
		Mouse 16
Experiment 8	D0	85
		Ngf flox/∆ control
		Mouse 8
Experiment 8	D14	188
		Adiponectin-creER; Ngf flox/∆
		Mouse 16
Experiment 8	D14	145
		Ngf flox/∆ control
		Mouse 8
Experiment 8	D28	113
		Adiponectin-creER; Ngf flox/∆
		Mouse 16
Experiment 8	D28	65

## Sheet: ED Fig. 7i
ED Fig. 7i. VEGF protein levels in bone marrow serum before and after lethal irradiation and transplantation in Adiponectin-creER; Ngf flox/∆ mice
8 mice of each genotype at 2-3 months of age in 8 independent experiments
		Ngf flox/∆ control		Table Analyzed	log2(x+0.00e+00)
		Mouse 1
Experiment 1	D0	12		Two-way RM ANOVA	Matching: Stacked
				Assume sphericity?	No
		Adiponectin-creER; Ngf flox/∆		Alpha	0.05
		Mouse 9
Experiment 1	D0	13		Source of Variation	% of total variation	P value	P value summary	Significant?	Geisser-Greenhouse's epsilon
				Row Factor x Column Factor	13.12	0.000633174	***	Yes
		Ngf flox/∆ control		Row Factor	59.8	1.72261e-07	****	Yes	0.7432
		Mouse 1		Column Factor	5.651	5.88332e-05	****	Yes
Experiment 1	D14	39		Subject	2.469	0.994658	ns	No
		Adiponectin-creER; Ngf flox/∆		ANOVA table	SS	DF	MS	F (DFn, DFd)	P value
		Mouse 9		Row Factor x Column Factor	2.631	2	1.315	F (2, 28) = 9.691	P=0.000633173739052
Experiment 1	D14	23		Row Factor	11.99	2	5.993	F (1.486, 20.81) = 44.16	P=0.000000172260780
				Column Factor	1.133	1	1.133	F (1, 14) = 32.04	P=0.000058833249168
		Ngf flox/∆ control		Subject	0.4949	14	0.03535	F (14, 28) = 0.2605	P=0.994657861176746
		Mouse 1		Residual	3.8	28	0.1357
Experiment 1	D28	26
				Difference between column means
		Adiponectin-creER; Ngf flox/∆		Mean of ngf.fl.control	4.431
		Mouse 9		Mean of adipoq-creER.ngf.fl	4.124
Experiment 1	D28	16		Difference between means	0.3072
				SE of difference	0.05428
		Ngf flox/∆ control		95% CI of difference	0.1908 to 0.4236
		Mouse 2
Experiment 2	D0	14		Data summary
				Number of columns (Column Factor)	2
		Adiponectin-creER; Ngf flox/∆		Number of rows (Row Factor)	3
		Mouse 10		Number of subjects (Subject)	16
Experiment 2	D0	14		Number of missing values	0
		Ngf flox/∆ control		Compare cell means with others in its row and its column
		Mouse 2
Experiment 2	D14	46		Number of families	5
				Number of comparisons per row family	1
		Adiponectin-creER; Ngf flox/∆		Number of comparisons per column family	3
		Mouse 10		Alpha	0.05
Experiment 2	D14	26
				Tukey's multiple comparisons test	Mean Diff.	95.00% CI of diff.	Below threshold?	Summary	Adjusted P Value
		Ngf flox/∆ control
		Mouse 2		D0
Experiment 2	D28	19		Ngf flox/∆ control vs. Adiponectin-creER; Ngf flox/∆	-0.003824	-0.2097 to 0.2021	No	ns	0.968702
		Adiponectin-creER; Ngf flox/∆		D14
		Mouse 10		Ngf flox/∆ control vs. Adiponectin-creER; Ngf flox/∆	0.969	0.6031 to 1.335	Yes	****	5.7866e-05
Experiment 2	D28	14
				D28
		Ngf flox/∆ control		Ngf flox/∆ control vs. Adiponectin-creER; Ngf flox/∆	-0.04346	-0.4648 to 0.3779	No	ns	0.827923
		Mouse 3
Experiment 3	D0	10		Ngf flox/∆ control
				D0 vs. D14	-1.694	-2.096 to -1.293	Yes	****	1.29248e-05
		Adiponectin-creER; Ngf flox/∆		D0 vs. D28	-0.4128	-1.026 to 0.2005	No	ns	0.186805
		Mouse 11		D14 vs. D28	1.282	0.6555 to 1.908	Yes	**	0.00131883
Experiment 3	D0	16
				Adiponectin-creER; Ngf flox/∆
		Ngf flox/∆ control		D0 vs. D14	-0.7215	-1.037 to -0.4057	Yes	***	0.000681024
		Mouse 3		D0 vs. D28	-0.4524	-0.9810 to 0.07614	No	ns	0.0895025
Experiment 3	D14	51		D14 vs. D28	0.2691	-0.4070 to 0.9452	No	ns	0.504697
		Adiponectin-creER; Ngf flox/∆
		Mouse 11		Test details	Mean 1	Mean 2	Mean Diff.	SE of diff.	N1
Experiment 3	D14	20
				D0
		Ngf flox/∆ control		ngf.fl.control vs. adipoq-creER.ngf.fl	3.729	3.732	-0.003824	0.09566	8
		Mouse 3
Experiment 3	D28	21		D14
				ngf.fl.control vs. adipoq-creER.ngf.fl	5.423	4.454	0.969	0.1705	8
		Adiponectin-creER; Ngf flox/∆
		Mouse 11		D28
Experiment 3	D28	15		ngf.fl.control vs. adipoq-creER.ngf.fl	4.141	4.185	-0.04346	0.1962	8
		Ngf flox/∆ control		ngf.fl.control
		Mouse 4		D0 vs. D14	3.729	5.423	-1.694	0.1364	8
Experiment 4	D0	16		D0 vs. D28	3.729	4.141	-0.4128	0.2083	8
				D14 vs. D28	5.423	4.141	1.282	0.2126	8
		Adiponectin-creER; Ngf flox/∆
		Mouse 12		adipoq-creER.ngf.fl
Experiment 4	D0	15		D0 vs. D14	3.732	4.454	-0.7215	0.1073	8
				D0 vs. D28	3.732	4.185	-0.4524	0.1795	8
		Ngf flox/∆ control		D14 vs. D28	4.454	4.185	0.2691	0.2296	8
		Mouse 4
Experiment 4	D14	62
		Adiponectin-creER; Ngf flox/∆
		Mouse 12
Experiment 4	D14	31
		Ngf flox/∆ control
		Mouse 4
Experiment 4	D28	10
		Adiponectin-creER; Ngf flox/∆
		Mouse 12
Experiment 4	D28	18
		Ngf flox/∆ control
		Mouse 5
Experiment 5	D0	13
		Adiponectin-creER; Ngf flox/∆
		Mouse 13
Experiment 5	D0	13
		Ngf flox/∆ control
		Mouse 5
Experiment 5	D14	33
		Adiponectin-creER; Ngf flox/∆
		Mouse 13
Experiment 5	D14	28
		Ngf flox/∆ control
		Mouse 5
Experiment 5	D28	18
		Adiponectin-creER; Ngf flox/∆
		Mouse 13
Experiment 5	D28	17
		Ngf flox/∆ control
		Mouse 6
Experiment 6	D0	15
		Adiponectin-creER; Ngf flox/∆
		Mouse 14
Experiment 6	D0	13
		Ngf flox/∆ control
		Mouse 6
Experiment 6	D14	31
		Adiponectin-creER; Ngf flox/∆
		Mouse 14
Experiment 6	D14	19
		Ngf flox/∆ control
		Mouse 6
Experiment 6	D28	14
		Adiponectin-creER; Ngf flox/∆
		Mouse 14
Experiment 6	D28	16
		Ngf flox/∆ control
		Mouse 7
Experiment 7	D0	13
		Adiponectin-creER; Ngf flox/∆
		Mouse 15
Experiment 7	D0	12
		Ngf flox/∆ control
		Mouse 7
Experiment 7	D14	43
		Adiponectin-creER; Ngf flox/∆
		Mouse 15
Experiment 7	D14	15
		Ngf flox/∆ control
		Mouse 7
Experiment 7	D28	20
		Adiponectin-creER; Ngf flox/∆
		Mouse 15
Experiment 7	D28	28
		Ngf flox/∆ control
		Mouse 8
Experiment 8	D0	14
		Adiponectin-creER; Ngf flox/∆
		Mouse 16
Experiment 8	D0	11
		Ngf flox/∆ control
		Mouse 8
Experiment 8	D14	46
		Adiponectin-creER; Ngf flox/∆
		Mouse 16
Experiment 8	D14	18
		Ngf flox/∆ control
		Mouse 8
Experiment 8	D28	18
		Adiponectin-creER; Ngf flox/∆
		Mouse 16
Experiment 8	D28	26

## Sheet: ED Fig. 7j
ED Fig. 7j. Ang2 protein levels in bone marrow serum before and after irradiation and transplantation in Adiponectin-creER; Ngf flox/∆ mice
8 mice of each genotype at 2-3 months of age in 8 independent experiments
		Ngf flox/∆ control		Table Analyzed	2Factor_paired Factor1_Value								Table Analyzed	Control							Table Analyzed	Mutant
		Mouse 1
Experiment 1	D0	0		Column A	Ngf flox/∆ control								Friedman test								Friedman test
				vs.	vs.								P value	<0.0001							P value	<0.0001
		Adiponectin-creER; Ngf flox/∆		Column B	Adiponectin-creER; Ngf flox/∆								Exact or approximate P value?	Exact							Exact or approximate P value?	Exact
		Mouse 9											P value summary	****							P value summary	****
Experiment 1	D0	0		Test details									Are means signif. different? (P < 0.05)	Yes							Are means signif. different? (P < 0.05)	Yes
				Test name	Mann-Whitney test								Number of groups	3							Number of groups	3
		Ngf flox/∆ control		Comparison for each test	Compare ranks								Friedman statistic	16							Friedman statistic	16
		Mouse 1		Multiple comparisons	Set P value threshold
Experiment 1	D14	5.6		Method	Holm-Šídák method								Data summary								Data summary
				Alpha	0.05								Number of treatments (columns)	3							Number of treatments (columns)	3
		Adiponectin-creER; Ngf flox/∆											Number of subjects (rows)	8							Number of subjects (rows)	8
		Mouse 9		Number of tests performed	3
Experiment 1	D14	1.6		Number of rows omitted	0								Number of families	1							Number of families	1
													Number of comparisons per family	3							Number of comparisons per family	3
		Ngf flox/∆ control			Below threshold?	P value	Mean rank of ngf.fl.control	Mean rank of adipoq-creER.ngf.fl	Mean rank diff.	Mann-Whitney U	Adjusted P Value		Alpha	0.05							Alpha	0.05
		Mouse 1		D0	No	0.871639	8.25	8.75	-0.5	30	0.871639
Experiment 1	D28	1.2		D14	Yes	0.002953	11.88	5.125	6.75	5	0.008832		Dunn's multiple comparisons test	Rank sum diff.	Significant?	Summary	Adjusted P Value				Dunn's multiple comparisons test	Rank sum diff.	Significant?	Summary	Adjusted P Value
				D28	No	0.205594	10.06	6.938	3.125	19.5	0.36892		D0 vs. D14	-16	Yes	***	0.0002	A-B			D0 vs. D14	-16	Yes	***	0.0002	A-B
		Adiponectin-creER; Ngf flox/∆											D0 vs. D28	-8	No	ns	0.1365	A-C			D0 vs. D28	-8	No	ns	0.1365	A-C
		Mouse 9											D14 vs. D28	8	No	ns	0.1365	B-C			D14 vs. D28	8	No	ns	0.1365	B-C
Experiment 1	D28	1.36
													Test details	Rank sum 1	Rank sum 2	Rank sum diff.	n1	n2	Z		Test details	Rank sum 1	Rank sum 2	Rank sum diff.	n1	n2	Z
		Ngf flox/∆ control											D0 vs. D14	8	24	-16	8	8	4		D0 vs. D14	8	24	-16	8	8	4
		Mouse 2											D0 vs. D28	8	16	-8	8	8	2		D0 vs. D28	8	16	-8	8	8	2
Experiment 2	D0	0.3											D14 vs. D28	24	16	8	8	8	2		D14 vs. D28	24	16	8	8	8	2
		Adiponectin-creER; Ngf flox/∆
		Mouse 10
Experiment 2	D0	0
		Ngf flox/∆ control
		Mouse 2
Experiment 2	D14	4.3
		Adiponectin-creER; Ngf flox/∆
		Mouse 10
Experiment 2	D14	2.4
		Ngf flox/∆ control
		Mouse 2
Experiment 2	D28	1
		Adiponectin-creER; Ngf flox/∆
		Mouse 10
Experiment 2	D28	0.7
		Ngf flox/∆ control
		Mouse 3
Experiment 3	D0	0.01
		Adiponectin-creER; Ngf flox/∆
		Mouse 11
Experiment 3	D0	0.4
		Ngf flox/∆ control
		Mouse 3
Experiment 3	D14	6.1
		Adiponectin-creER; Ngf flox/∆
		Mouse 11
Experiment 3	D14	6.1
		Ngf flox/∆ control
		Mouse 3
Experiment 3	D28	2.6
		Adiponectin-creER; Ngf flox/∆
		Mouse 11
Experiment 3	D28	0.9
		Ngf flox/∆ control
		Mouse 4
Experiment 4	D0	0
		Adiponectin-creER; Ngf flox/∆
		Mouse 12
Experiment 4	D0	0.3
		Ngf flox/∆ control
		Mouse 4
Experiment 4	D14	9.6
		Adiponectin-creER; Ngf flox/∆
		Mouse 12
Experiment 4	D14	3.8
		Ngf flox/∆ control
		Mouse 4
Experiment 4	D28	3.5
		Adiponectin-creER; Ngf flox/∆
		Mouse 12
Experiment 4	D28	0.62
		Ngf flox/∆ control
		Mouse 5
Experiment 5	D0	0.2
		Adiponectin-creER; Ngf flox/∆
		Mouse 13
Experiment 5	D0	0
		Ngf flox/∆ control
		Mouse 5
Experiment 5	D14	7.5
		Adiponectin-creER; Ngf flox/∆
		Mouse 13
Experiment 5	D14	3.2
		Ngf flox/∆ control
		Mouse 5
Experiment 5	D28	2.1
		Adiponectin-creER; Ngf flox/∆
		Mouse 13
Experiment 5	D28	1.2
		Ngf flox/∆ control
		Mouse 6
Experiment 6	D0	0
		Adiponectin-creER; Ngf flox/∆
		Mouse 14
Experiment 6	D0	0.05
		Ngf flox/∆ control
		Mouse 6
Experiment 6	D14	5.8
		Adiponectin-creER; Ngf flox/∆
		Mouse 14
Experiment 6	D14	2.9
		Ngf flox/∆ control
		Mouse 6
Experiment 6	D28	0.2
		Adiponectin-creER; Ngf flox/∆
		Mouse 14
Experiment 6	D28	0.86
		Ngf flox/∆ control
		Mouse 7
Experiment 7	D0	0.1
		Adiponectin-creER; Ngf flox/∆
		Mouse 15
Experiment 7	D0	0.1
		Ngf flox/∆ control
		Mouse 7
Experiment 7	D14	5.9
		Adiponectin-creER; Ngf flox/∆
		Mouse 15
Experiment 7	D14	2.5
		Ngf flox/∆ control
		Mouse 7
Experiment 7	D28	2.3
		Adiponectin-creER; Ngf flox/∆
		Mouse 15
Experiment 7	D28	1.9
		Ngf flox/∆ control
		Mouse 8
Experiment 8	D0	0
		Adiponectin-creER; Ngf flox/∆
		Mouse 16
Experiment 8	D0	0
		Ngf flox/∆ control
		Mouse 8
Experiment 8	D14	6.1
		Adiponectin-creER; Ngf flox/∆
		Mouse 16
Experiment 8	D14	3.9
		Ngf flox/∆ control
		Mouse 8
Experiment 8	D28	1
		Adiponectin-creER; Ngf flox/∆
		Mouse 16
Experiment 8	D28	1.3

[truncated: 5 more sheets: ED Fig. 7k, ED Fig. 7l, ED Fig. 7m, ED Fig. 7n, ED Fig. 7o]
