# Supplementary material for: Leptin receptor+ cells promote bone marrow innervation and regeneration by synthesizing nerve growth factor
Source: Nat Cell Biol. 2023 Nov 27;25(12):1746–57. doi: 10.1038/s41556-023-01284-9 (PMC10709146; doi:10.1038/s41556-023-01284-9)
Supplement: Supplementary file 18 — Statistical source data. [file 41556_2023_1284_MOESM18_ESM.xlsx]

## Sheet: ED Fig. 8a
ED Fig. 8a. The expression of Adrb1 in bone marrow niche cell populations (published in Nature 569:222, GEO accession number: GSE108892)
		arterial endothelial cells
		Mouse 1
Experiment 1	Adrb1	0
		sinusoidal endothelial cells
		Mouse 2
Experiment 1	Adrb1	0
		perisinusoidal LepR+ cells #1
		Mouse 3
Experiment 2	Adrb1	0
		perisinusoidal LepR+ cells #2
		Mouse 4
Experiment 2	Adrb1	0
		periarterial LepR+ cells #1
		Mouse 5
Experiment 2	Adrb1	0
		periarterial LepR+ cells #2
		Mouse 6
Experiment 2	Adrb1	0
		osteoblasts #1
		Mouse 7
Experiment 3	Adrb1	0.006
		osteoblasts #2
		Mouse 8
Experiment 3	Adrb1	0.003
		osteoblasts #3
		Mouse 9
Experiment 3	Adrb1	0

## Sheet: ED Fig. 8b
ED Fig. 8b. The expression of Adrb2 in bone marrow niche cell populations (published in Nature 569:222, GEO accession number: GSE108892)
		arterial endothelial cells
		Mouse 1
Experiment 1	Adrb2	0.159
		sinusoidal endothelial cells
		Mouse 2
Experiment 1	Adrb2	0.094
		perisinusoidal LepR+ cells #1
		Mouse 3
Experiment 2	Adrb2	0.641
		perisinusoidal LepR+ cells #2
		Mouse 4
Experiment 2	Adrb2	1.078
		periarterial LepR+ cells #1
		Mouse 5
Experiment 2	Adrb2	0.16
		periarterial LepR+ cells #2
		Mouse 6
Experiment 2	Adrb2	0.029
		osteoblasts #1
		Mouse 7
Experiment 3	Adrb2	0.011
		osteoblasts #2
		Mouse 8
Experiment 3	Adrb2	0.068
		osteoblasts #3
		Mouse 9
Experiment 3	Adrb2	0.022

## Sheet: ED Fig. 8c
ED Fig. 8c. The expression of Adrb3 in bone marrow niche cell populations (published in Nature 569:222, GEO accession number: GSE108892)
		arterial endothelial cells
		Mouse 1
Experiment 1	Adrb3	0.002
		sinusoidal endothelial cells
		Mouse 2
Experiment 1	Adrb3	0
		perisinusoidal LepR+ cells #1
		Mouse 3
Experiment 2	Adrb3	0.112
		perisinusoidal LepR+ cells #2
		Mouse 4
Experiment 2	Adrb3	0.221
		periarterial LepR+ cells #1
		Mouse 5
Experiment 2	Adrb3	0.004
		periarterial LepR+ cells #2
		Mouse 6
Experiment 2	Adrb3	0
		osteoblasts #1
		Mouse 7
Experiment 3	Adrb3	0
		osteoblasts #2
		Mouse 8
Experiment 3	Adrb3	0
		osteoblasts #3
		Mouse 9
Experiment 3	Adrb3	0.001

## Sheet: ED Fig. 8d
ED Fig. 8d. Adrb2 levels in adipocytes and LepR+ cells measured by qRT-PCR
3-5 mice per cell type analyzed in 3 independent experiments
		WBM cells
		Mouse 1
Experiment 1	adrb2	0
		WBM cells
		Mouse 2
Experiment 2	adrb2	0
		WBM cells
		Mouse 3
Experiment 3	adrb2	0
		LepR+ cells
		Mouse 4
Experiment 1	adrb2	1
		LepR+ cells
		Mouse 5
Experiment 2	adrb2	1
		LepR+ cells
		Mouse 6
Experiment 3	adrb2	1
		adipocytes
		Mouse 7
Experiment 1	adrb2	0.75
		adipocytes
		Mouse 8
Experiment 2	adrb2	1.13
		adipocytes
		Mouse 9
Experiment 3	adrb2	1.22
		adipocytes
		Mouse 10
Experiment 4	adrb2	0.76
		adipocytes
		Mouse 11
Experiment 5	adrb2	1.35

## Sheet: ED Fig. 8e
ED Fig. 8e. Adrb3 levels in adipocytes and LepR+ cells measured by qRT-PCR
3-5 mice per cell type analyzed in 3 independent experiments
		WBM cells
		Mouse 1
Experiment 1	adrb3	0
		WBM cells
		Mouse 2
Experiment 2	adrb3	0
		WBM cells
		Mouse 3
Experiment 3	adrb3	0
		LepR+ cells
		Mouse 4
Experiment 1	adrb3	1
		LepR+ cells
		Mouse 5
Experiment 2	adrb3	1
		LepR+ cells
		Mouse 6
Experiment 3	adrb3	1
		adipocytes
		Mouse 7
Experiment 1	adrb3	1.27
		adipocytes
		Mouse 8
Experiment 2	adrb3	1.3
		adipocytes
		Mouse 9
Experiment 3	adrb3	0.8
		adipocytes
		Mouse 10
Experiment 4	adrb3	1.55
		adipocytes
		Mouse 11
Experiment 5	adrb3	0.82

## Sheet: ED Fig. 8f
ED Fig. 8f. Scf levels in adipocytes and LepR+ cells measured by qRT-PCR
3-5 mice per cell type analyzed in 3 independent experiments
	WBM
	Mouse 1
Experiment 1	0
	LepR+ cells
	Mouse 4
Experiment 1	1
	adipocytes
	Mouse 7
Experiment 1	1.07
	WBM
	Mouse 2
Experiment 2	0
	LepR+ cells
	Mouse 5
Experiment 2	1
	adipocytes
	Mouse 8
Experiment 2	1.2
	WBM
	Mouse 3
Experiment 3	0
	LepR+ cells
	Mouse 6
Experiment 3	1
	adipocytes
	Mouse 9
Experiment 3	1.33
	adipocytes
	Mouse 10
Experiment 4	0.58
	adipocytes
	Mouse 11
Experiment 5	0.43

## Sheet: ED Fig. 8g
ED Fig. 8g. Vegf levels in adipocytes and LepR+ cells measured by qRT-PCR
3-5 mice per cell type analyzed in 3 independent experiments
	WBM
	Mouse 1
Experiment 1	0
	LepR+ cells
	Mouse 4
Experiment 1	1
	adipocytes
	Mouse 7
Experiment 1	1.22
	WBM
	Mouse 2
Experiment 2	0
	LepR+ cells
	Mouse 5
Experiment 2	1
	adipocytes
	Mouse 8
Experiment 2	1.08
	WBM
	Mouse 3
Experiment 3	0
	LepR+ cells
	Mouse 6
Experiment 3	1
	adipocytes
	Mouse 9
Experiment 3	0.8
	adipocytes
	Mouse 10
Experiment 4	0.71
	adipocytes
	Mouse 11
Experiment 5	0.75

## Sheet: ED Fig. 8h
ED Fig. 8h. Ang2 levels in adipocytes and LepR+ cells measured by qRT-PCR
3-5 mice per cell type analyzed in 3 independent experiments
	WBM
	Mouse 1
Experiment 1	0
	LepR+ cells
	Mouse 4
Experiment 1	1
	adipocytes
	Mouse 7
Experiment 1	0.6
	WBM
	Mouse 2
Experiment 2	0
	LepR+ cells
	Mouse 5
Experiment 2	1
	adipocytes
	Mouse 8
Experiment 2	0.83
	WBM
	Mouse 3
Experiment 3	0
	LepR+ cells
	Mouse 6
Experiment 3	1
	adipocytes
	Mouse 9
Experiment 3	0.55
	adipocytes
	Mouse 10
Experiment 4	1.3
	adipocytes
	Mouse 11
Experiment 5	0.45
